# Supplementary material for: A dataset on tail risk of commodities markets
Source: Data Brief. 2017 Sep 11;15:58–62. doi: 10.1016/j.dib.2017.09.005 (PMC5612784; doi:10.1016/j.dib.2017.09.005)
Supplement: Supplementary file 2 — Supplementary material [file mmc2.xlsx]

## Sheet: Commodity price indices 
Commodity Price Indices
(obtained from Thomson Reuters Datastream based on the GSCI and its underlying components - prices in USD )
	Commodity Groups							Energy Commodities							Industrial Metal Commodities						Precious Metal Commodities			Agriculture Commodities									Livetock Commodities
Name	Total Commodity	Energy	Industrial Metals	Precious Metal	Agriculture	Livestock		Crude Oil	Brent Crude	Unleaded Gasoline	Heating Oil	Gas Oil	Natural Gas		Aluminum	Copper	Lead	Nickel	Zinc		Gold	Silver		Wheat	Wheat (Kansas)	Corn	Soybeans	Cotton	Sugar	Coffee	Cocoa Index		Feeder Cattle	Live Cattle	Lean Hogs
2002-01-01	169.16	71.65	134.09	375.6	156.95	181.18		108.74	166	125.72	67.2	157.08	120.33		85.8	104.5	74.54	90.15	61.66		162.44	224.02		196.1	87.18	172.55	167.64	50.64	77.79	35.58	51.45			241.3	83.66
2002-01-02	173.21	74.56	132.29	374.87	158.33	180.39		115.15	174	133.3	70.27	162.18	115.41		84.75	101.66	76.49	89.54	61.51		162.55	221.43		198.1	87.11	172.14	166.05	51.88	81.16	36.47	50.9			240.68	82.96
2002-01-03	170.32	72.23	133.22	374.79	159.97	179.52		111.64	171.1	131.96	68.01	160.56	106.19		85.17	102.09	78.25	89.46	63.3		162.14	225		203.6	88.56	173.79	168.34	51.42	80.53	36.58	50.82			240.85	81.54
2002-01-04	175.48	75.72	134.48	375.48	161.58	178.34		118.49	181.8	137.18	71.16	161.95	106.52		85.48	103.36	77.35	92.99	64.48		162.55	227.05		208.3	89.33	173.79	168.54	52.11	80.42	37.39	54.44			239.15	81.1
2002-01-07	175.44	75.07	140.92	375.27	162.24	178.96		117.72	179.8	136.09	69.46	161.48	106.38		89.95	108.31	79	99.01	66.07		162.38	227.88		206.8	89.18	174.61	171.02	53.44	81.16	37.16	55.42		100	240.34	81.1
2002-01-08	174.53	74.54	140.61	375.68	163.03	179.83		116.81	177.9	133.59	69.11	161.67	106.84		89.74	109.09	77.81	98.05	64.86		162.62	226.56		207	89.18	174.61	172.7	54.71	82.11	37.39	54.56		100.24	241.67	81.63
2002-01-09	170.71	71.49	141.76	381.4	163.2	182.72		111.63	171.1	127.92	65.64	155.55	104.39		90.6	110.31	78.64	98.23	64.73		165.34	229.98		205.4	88.87	173.37	174.49	53.69	84.53	39.16	54.91		101.18	246.11	82.74
2002-01-10	171.78	72.32	139.27	385.81	162.35	185.57		113.41	172.8	130.26	67.68	155.22	102.58		88.72	108.96	78.56	93.89	64.79		167.61	229.49		205.9	88.95	172.34	171.71	53.22	83.37	39.51	53.85		101.09	247.24	86.29
2002-01-11	170.43	71.15	138.92	386.45	163.65	186.69		110.67	170.3	127.64	66.27	156.75	103.16		88.24	108.26	78.8	96.01	64.9		167.87	229.39		209.2	89.95	175.65	175.88	52.7	81.68	38.16	53.3		99.49	247.97	87.84
2002-01-14	167.22	68.76	140.35	382.65	162.81	189.41		106.38	162.4	123.49	63.76	149.19	104.88		89.09	109.41	78.44	97.01	66.19		166.74	220.46		208.1	90.41	174.2	177.37	52.15	80.21	38.81	51.1		99.31	252.8	88.83
2002-01-15	168.23	69.07	138.84	381.63	163.07	191.07		106.54	163.1	123.67	63.98	151.04	106.42		88.43	108.52	77.17	94.44	64.75		166.16	222.41		204.9	89.87	175.65	177.07	53.13	82.42	38.7	51.37		99.61	254.78	89.93
2002-01-16	169.42	69.73	140.29	385.51	164.07	189.74		106.76	163.9	124.89	65.05	150.81	110.64		89.3	109.41	77.69	96.69	65.44		167.91	222.75		205.9	90.18	177.3	179.65	53.61	82.74	37.93	52.51		98.88	252.9	89.38
2002-01-17	165.06	67.01	138.79	381.63	162.62	189.63		102.1	158.4	120.02	62.91	147.56	105.53		88.57	108.93	77.09	92.67	64.24		166.22	217.04		204.1	90.71	176.26	178.96	54.01	78.74	37.62	51.85		98.7	252.39	89.6
2002-01-18	164.54	66.98	137.39	379.29	160.63	190.54		102.27	158.6	120.11	62.74	147.1	104.69		87.85	107.58	75.29	92.27	63.34		165.46	212.16		202.2	90.18	174.82	176.87	53.12	76.84	36.5	50.51		99.08	253.58	90.07
2002-01-21	164.54	66.98	137.39	379.29	160.63	190.54		102.27	158.6	120.11	62.74	147.1	104.69		87.85	107.58	75.29	92.27	63.34		165.46	212.16		202.2	90.18	174.82	176.87	53.12	76.84	36.5	50.51		99.08	253.58	90.07
2002-01-22	164.47	67.28	137.3	376.87	159.53	187.57		104.02	160	121.7	62.92	148.72	99.17		87.61	108.02	75.14	93.31	62.49		164.59	209.37		200.3	89.18	173.17	174.29	52.33	78.21	36.04	52.32		98.29	251.02	87.55
2002-01-23	166.47	68.66	139.15	372.89	159.08	188.48		106.87	163.7	125.26	64.19	151.28	97.81		88.9	109.26	76.12	95.72	62.59		162.9	208.01		201.5	88.87	172.34	172.11	52.26	76.95	36	53.42		98.52	252.56	87.84
2002-01-24	167.36	69.21	139.91	372.18	158.64	190.35		107.97	164.2	126.38	64.97	152.67	97.86		89.28	109.97	75.22	97.41	63		162.67	208.64		202.5	89.56	172.96	173.6	51.35	73.37	35.77	52.24		98.72	254.33	89.41
2002-01-25	168.4	69.93	137.93	373.39	159.1	191.02		109.56	166	129.06	65.29	149.42	98.51		87.49	109.35	74.84	96.04	62.45		163.08	210.2		202.9	90.87	172.55	171.02	52.19	75.05	35.35	52.91		99	255.19	89.78
2002-01-28	167.52	69.74	136.14	371.81	157.17	191.04		109.89	168.5	128.58	64.61	152.44	92.89		86.22	108.22	74.17	93.87	62.18		162.73	207.52		197.6	88.64	171.31	171.12	51.52	75.58	34.69	52.75		98.88	255.8	89.46
2002-01-29	165.71	68.74	135.68	374.93	155.52	191.99		107.31	165.5	125.68	63.41	150.35	96.78		85.96	107.77	72.63	95.48	61.23		164.42	209.72		196.4	87.87	170.28	170.12	51.99	71.05	34.42	52.75		99.02	258.36	89.19
2002-01-30	163.62	67.31	136.06	375.79	154.01	192.6		104.57	161.9	122.55	62.31	145.24	97.39		86.18	107.65	73.12	96.6	61.64		164.71	209.62		193.6	86.88	170.07	169.83	50.54	69.16	34.77	53.69		99.65	258.6	89.75
2002-01-31	166.09	68.93	138.58	374.77	153.85	191.93		106.76	165.2	125.35	64.56	149.19	100.1		88.08	110.72	74.02	94.77	61.88		164.71	206.2		194.1	87.64	170.07	170.82	50.48	67.16	34.73	52.79		99.61	257.75	89.31
2002-02-01	170.24	71.65	139.85	379.88	154.37	192.86		111.7	171.9	131.72	67.17	155.22	100.1		88.12	112.79	74.77	96.25	63.47		166.98	210.6		194.7	87.87	168.83	169.43	53.29	66.84	35	53.02		99.43	257.24	91.07
2002-02-04	168.7	70.61	139.03	383.49	154.07	193.02		110	170.4	129.48	65.35	154.52	99.12		87.44	112.33	74.09	97.25	62.59		168.9	209.72		190.5	87.11	170.07	172.31	53.83	65.68	35.04	54.99		99.61	258.09	90.7
2002-02-05	168.42	70.15	139.66	394.49	154.24	194.13		110	168.8	127.75	65.21	152.9	97.11		88.01	112.24	73.57	100.06	62.12		174.14	214.7		192	87.26	170.28	171.81	53.07	66.74	34.54	54.2		99.41	258.77	91.98
2002-02-06	167.04	69.39	138.28	393.41	153.39	194.08		108.41	167	124.65	64.11	154.06	98.37		86.85	111.67	72.85	98.45	62.18		173.67	213.13		190.2	87.03	168.63	169.93	53.17	67.26	34.73	54.67		99.55	260.31	90.88
2002-02-07	166.52	69.43	138.74	396.64	154.44	193.1		108.06	166.5	127.56	63.2	148.86	101.34		87.67	112.24	73.03	95.24	61.85		175.01	212.3		191.5	88.12	170.03	171.57	54.71	65.14	34.92	56.56		99.46	259.73	89.82
2002-02-08	170.07	71.74	139.11	402.21	154.98	194.17		111.83	170.6	134.4	65.01	153.64	103.97		87.53	112.91	73.48	97.3	61.78		177.22	217.8		192.9	88.7	171.43	171	55.4	63.16	35.19	57.19		99.53	260.65	90.81
2002-02-11	175.44	75.83	137.7	397.62	154.69	191.85		118.66	181.6	144.44	68.55	153.13	108.69		86.85	111.93	72.25	95.75	60.47		175.13	216.02		193.1	88.76	172.92	172.13	54.66	60.25	34.58	58.16		99.53	259.28	88.24
2002-02-12	174.09	74.68	138.7	398.2	155.92	191.02		115.32	176.3	144.04	66.69	162.32	110.32		87.62	112.44	72.91	96.13	61.01		175.42	219.62		193.9	89.01	174.49	174.31	56.37	60.27	34.96	57.72		99.34	259.11	87.18
2002-02-13	176.06	75.72	141.24	397.43	156.68	191.69		117.94	179.1	148.31	67.79	158.24	108.16		89.32	114.92	73.75	96.4	62.06		174.66	220.8		196.3	89.72	178.12	176.28	53.09	59.79	35.66	57.27		98.64	259.11	88.39
2002-02-14	175.99	75.4	139.84	398.51	155.97	191.29		117.94	178.6	146.96	67.82	159.86	105.16		87.69	114.44	74.13	97.13	61.98		174.78	221.78		194.7	89.33	176.68	174.79	53.8	59.16	35.85	57.07		98.49	259.45	87.62
2002-02-15	176.1	75.9	138.76	396.7	154.48	190.17		119.15	178.8	148.4	68.13	159.63	105.67		87.12	113.29	72.74	96.93	61.55		174.02	222.07		191.2	88.26	174.82	175.09	52.76	59.16	36	57.62		98.23	258.43	86.7
2002-02-18	176.1	75.9	138.76	396.7	154.48	190.17		119.15	178.8	148.4	68.13	159.63	105.67		87.12	113.29	72.74	96.93	61.55		174.02	222.07		191.2	88.26	174.82	175.09	52.76	59.16	36	57.62		98.23	258.43	86.7
2002-02-19	174.27	74.8	136.92	390.03	154.36	189.98		115.75	175.3	144.06	66.43	157.08	113.63		86.79	110.34	72.82	92.75	61.11		170.94	218.85		192.5	89.03	175.65	175.19	50.67	59.26	35.89	56.25		97.13	257.24	87.51
2002-02-20	171.69	72.71	137.36	388.19	155.6	190.93		111.97	168.9	140.39	64.85	152.67	112.98		87.01	109.55	73.75	96.04	61.58		170.35	215.53		193.7	89.41	176.47	178.16	50.26	60.74	37.5	54.71		97.84	258.19	88.09
2002-02-21	174.01	74.46	137.86	389.73	155.49	188.81		114.82	173.3	142.79	66.89	156.38	114.95		87.14	110.43	73.34	96.69	61.82		170.88	216.65		192.7	89.56	176.47	177.87	49.87	60.32	38.81	54.71		96.72	255.8	86.82
2002-02-22	174.1	74.73	136.24	389.7	155.31	188.38		115.48	173	143.47	66.53	155.92	116.63		86.44	108.8	71.88	94.28	61.25		170.88	215.53		194.2	90.25	174.82	176.67	49.81	59.68	38.12	56.05		96.75	254.33	87.11
2002-02-25	170.53	72.42	136.74	389.03	153.73	187.82		112.24	170.1	138.75	64.05	152.44	109.94		86.88	109.12	71.5	94.52	61.37		170.53	214.11		192.2	89.41	171.93	174.89	50.26	58.95	37.2	56.91		96.87	254.44	86.19
2002-02-26	174.2	75.15	136.88	395.61	152.94	186.44		117.34	176.9	143.12	67.26	153.6	111.85		86.76	108.96	71.99	96.24	61.78		173.61	216.94		190.3	88.41	169.66	175.09	51.11	59.37	36.31	57.62		96.1	251.88	86.01
2002-02-27	175.01	75.4	140.06	394.81	152.68	188.62		116.68	176.6	145.02	67.34	159.86	113.63		89.08	111.11	73.57	98.32	62.71		172.68	217.04		189.7	88.41	170.9	177.67	51.37	56.53	35.7	56.76		96.72	254.16	87.58
2002-02-28	176.52	76.58	139.48	395.3	152.42	188.77		119.15	181.3	147.97	69.41	159.16	110.36		88.77	110.43	73.45	96.52	63.32		172.97	220.56		187.3	87.18	171.31	174.79	51.05	59.89	35.66	56.95		96.34	253.24	88.5
2002-03-01	180.29	78.82	140.79	397.84	154.47	188.99		122.77	186.6	154.12	71.5	167.05	110.45		89.33	112.1	73.53	98.77	63.4		173.73	223		189	88.03	172.14	179.26	51.31	62.84	36.47	58.72		96.4	254.85	87.8
2002-03-04	180.93	79.33	142.22	397.61	154.22	188.74		123.04	187.1	154.36	70.99	165.66	116.49		89.87	113.23	73.08	102.95	64.2		172.97	224.71		189	87.87	171.52	179.06	51.08	62.74	36.43	58.56		96.13	254.85	87.51
2002-03-05	184.3	81.57	141.41	393.97	155.83	187.17		126.99	194.6	159.58	73.04	169.84	115.51		89.35	113.07	72.37	101.79	63.47		171.4	222.41		191.3	88.72	172.96	181.54	51.42	63.58	37.27	57.93		95.83	253.24	86.3
2002-03-06	185.05	81.97	142.24	393.42	155.74	187.92		126.88	194.3	161.61	72.78	169.37	120.14		89.6	114.44	72.48	101.74	64.26		171.11	221.19		191.3	88.87	171.93	180.45	51.91	63.16	38.16	58.44		96.77	256.55	85.01
2002-03-07	189.24	84.93	143.7	389.34	156.37	189.05		130.26	199.2	167.09	75.21	179.86	129.46		90.71	114.58	73.39	104.07	65.11		169.24	218.75		189.8	88.26	171.52	182.43	54.71	63.79	37.43	59.74		97.34	254.06	88.09
2002-03-08	190.13	85.46	143.6	389.97	156.56	189.61		131.32	200.3	168.22	75.38	175.45	132.09		90.53	114.79	72.1	103.74	65.71		169.22	219.97		188.5	87.8	171.93	184.81	53.83	65.05	38.39	59.86		97.9	251.61	90.31
2002-03-11	194.268	88.24	143.81	391.54	156.89	188.95		134.32	205.4	173.35	77.24	182.18	142.77		90.88	114.46	72.27	104.04	65.65		169.91	218.99		185.9	86.8	172.96	184.52	54.24	65.37	41.7	60.88		97.99	247.64	91.83
2002-03-12	193.64	87.94	143.07	394.11	157.12	188.37		134.17	203.5	172.57	77.32	179.21	142.99		90.32	113.88	72.49	103.17	65.67		171.52	219.63		187.4	87.18	173.79	183.92	53.43	64.11	43.7	60.96		97.51	243.15	93.98
2002-03-13	193.17	87.89	142.7	394.24	156.9	186.64		134.5	202.8	173.83	78.7	184.69	136.72		90.06	113.78	72.93	101.94	65.56		171.63	221.09		187.4	87.34	171.1	183.72	54.5	65.16	42.93	61.19		95.75	235.73	96.67
2002-03-14	195.11	88.99	143.78	390.92	158.03	184.43		136.47	206.6	175.25	79.35	183.29	138.78		90.57	114.56	72.63	106.08	65.23		170.18	219.73		189.5	87.57	171.52	186	55.22	66	42.86	61.51		95.53	232.83	95.32
2002-03-15	195.61	89.44	144.47	389.83	158.24	182.64		136.19	205.9	177.07	78.61	183.06	145.8		90.86	115.04	72.63	108.17	65.54		169.54	219.38		191.5	88.03	169.87	187.49	55.07	65.89	42.82	61.23		95.24	230.38	94.32
2002-03-18	199.08	92.13	145.64	392.67	156.56	180.38		139.43	210.7	182.3	80.64	184.22	156.52		91.06	117.18	73.19	106.27	67.86		170.82	219.87		188.5	87.18	170.28	182.83	55.05	65.47	39.7	60.6		94.09	228.67	92.42
2002-03-19	198.38	91.59	146.79	393.49	157.12	179.09		138.55	209.3	181.87	80.03	187.24	154.23		92.11	117.84	74.77	106.98	67.14		171.23	220.85		191	87.49	170.49	184.02	55.15	63.47	41.09	60.33		93.8	227.47	91.36
2002-03-20	196.59	90.42	146.71	392.77	156.18	179.6		136.74	208.3	179.1	79.69	192.11	147.44		91.6	117.52	75.18	110.82	67.04		170.88	221.34		188.1	85.96	169.87	182.03	55.42	63.26	43.13	59.35		93.8	227.47	92.13
2002-03-21	200.12	93.04	144.73	393.17	156.54	179.15		140.36	213.8	181.39	80.88	184.45	162.28		90.43	116.49	74.32	107.82	65.7		171.29	220.12		191.3	87.03	169.66	182.33	56.64	60.84	41.55	59.31		93.21	226.86	92.02
2002-03-22	198.01	91.77	142.06	398.76	156.64	178.09		138.93	213.2	176.32	79.39	187.01	157.13		88.28	115.08	73.27	105.36	65.42		173.91	221.68		191.2	86.57	169.04	184.42	55.78	62.21	41.82	60.29		92.7	226.45	90.88
2002-03-25	196.76	90.98	140.83	399.58	156.74	178.12		136.96	210	173.51	78.25	183.76	162.09		87.34	113.48	73.45	106.23	65.34		174.02	223.63		192.5	87.11	168.21	183.62	55.08	63.37	41.93	58.44		92.88	225.43	91.51
2002-03-26	198.29	91.87	142.04	398.22	157.65	177.14		138.99	212.8	176.34	80.16	185.38	157.97		88.11	114.4	73.83	106.77	66.23		173.5	223.88		194.9	88.1	168.83	185.71	54.3	64	42.4	57.74		93.33	225.77	89.71
2002-03-27	200.18	92.92	142.54	405.16	159.89	175.66		141.78	214.9	180.12	81.42	187.7	154.04		88.23	115.36	74.65	107.12	66.05		176.58	228.52		199.7	89.95	170.28	187.69	56.05	63.16	43.09	59.07		92.7	223.45	89.19
2002-03-28	201.23	93.91	143.17	405.73	157.4	175.88		144.2	217.6	181.76	81.77	188.63	153.71		88.73	116.37	73.83	107.45	65.66		176.82	227.05		193.4	89.03	167.18	189.08	54.3	62.42	44.05	58.68		92.97	224.57	88.72
2002-03-29	201.23	93.91	143.17	405.73	157.4	175.88		144.2	217.6	181.76	81.77	188.63	153.71		88.73	116.37	73.83	107.45	65.66		176.82	227.05		193.4	89.03	167.18	189.08	54.3	62.42	44.05	58.68		92.97	224.57	88.72
2002-04-01	204.6	96.09	143.19	406.85	157.75	178.23		147.32	217.6	185.34	83.42	188.63	165.32		88.73	116.37	73.83	107.45	65.66		177.11	229.49		193.6	90.87	168.01	188.88	54.65	60.74	45.05	59.07		94.45	228.74	89.09
2002-04-02	209.97	99.94	144.43	411.27	157.76	177.07		151.87	233.9	189.88	86.17	200.46	171.08		89.08	118.02	73.94	109.42	66.47		178.74	231.79		192.2	91.02	168.21	187.89	54.97	61.37	45.71	58.44		93.5	227.03	88.75
2002-04-03	207.42	98.56	141.87	406.2	156.32	175.95		151.05	230.2	185.21	86.02	199.77	164.15		88	114.46	72.14	108.54	65.33		176.7	227.88		192.4	91.33	166.15	183.32	54.35	59.58	45.78	58.09		93.27	226.28	87.65
2002-04-04	202.75	95.73	141.21	404.09	155.3	171.4		145.68	228.2	179.73	83.39	201.86	156.05		87.77	113.5	71.17	109.82	64.14		175.83	225.83		190.3	91.02	166.36	182.23	53.67	59.16	43.74	59.39		91.49	221.16	84.72
2002-04-05	199.4	93.86	139.64	402.85	155.05	169.39		143.87	216.8	178.45	82.91	194.85	153.69		86.7	112.07	70.87	108.07	64.33		175.24	223.82		189	90.04	166.6	185.09	54.15	58.86	42.7	60.98		89.72	219.45	83.37
2002-04-08	201.42	95.7	139.41	403.09	153.81	165.97		145.92	223.2	183.73	84.27	197.31	156.48		86.86	111.54	72.01	106.85	63.59		175.42	223.52		187.1	88.75	168.5	182.27	53.71	56.48	42.3	59.65		87.95	215.77	81.2
2002-04-09	198.24	93.21	140.72	400.91	153.99	168.31		142.2	215.6	181.57	82.57	192.16	150.97		87.5	112.5	73.27	109.65	63.88		174.37	223.14		185.8	87.9	169.49	183.6	53.81	55.43	44.22	58.79		91.35	218.43	81.93
2002-04-10	198.59	93.63	140.09	405.01	154.55	163.76		143.95	215.8	181.47	82.58	191.55	150.54		87.2	111.72	72.97	108.48	64.06		176.12	226.76		188.3	88.58	169.21	183.15	56.25	54.23	44.49	57.45		89.58	213.31	79
2002-04-11	193.27	89.89	140.58	405.84	153.68	162.61		138.06	207.3	172.11	78.97	184.45	147.06		87.5	112.42	72.74	109.21	63.73		176.41	224.8		188.1	88.56	169.25	182.63	55.63	51.58	44.05	57.5		90.67	214.74	76.07
2002-04-12	186.6	85.24	139.65	405.56	153.48	162.42		129.84	195.4	160.06	73.51	177.49	148.09		86.93	111.05	72.14	109.89	63.59		176.35	225.29		189.1	88.87	168.21	183.92	54.95	51.47	42.74	58.52		90.73	212.01	77.5
2002-04-15	192.81	89.76	139.43	401.94	152.93	164		135.92	203.1	171	77.53	177.49	162.23		86.3	110.72	71.5	113.47	63.93		175.07	218.31		189.1	89.41	166.98	182.13	54.24	51.89	42.7	58.21		91.2	212.12	79.63
2002-04-16	194.01	90.07	141.73	400.58	154.69	165.15		137.07	206.1	172.52	77.91	182.13	155.87		87.6	112.86	72.59	115.24	65.03		174.37	216.11		191.5	90.79	168.42	185.31	54.4	53.26	42.7	58.44		92.2	213.55	80.1
2002-04-17	199.1	93.19	143.54	405.21	155.93	167.24		142.77	212.3	175.36	79.96	183.99	164.39		89.09	114.21	73.34	114.99	65.5		176.29	218.31		191.7	92.4	169.87	188.78	53.81	54.11	43.24	60.37		92.82	215.02	82.08
2002-04-18	199.53	93.99	142.22	409.03	154.39	166.25		144.03	215.5	176.17	80.11	187.93	164.95		88.68	113.14	71.92	111.64	64.79		177.69	220.7		186.9	90.94	168.42	187.59	52.4	54.74	45.13	61.23		91.97	212.01	82.78
2002-04-19	200.25	94.45	142.89	406.28	154.32	164.39		144.91	217	175.62	80.62	185.61	166.78		89.04	113.82	71.88	113.29	64.54		176.41	220.95		186.1	91.17	167.18	188.29	51.21	58.84	43.05	60.53		90.19	207.51	83.44
2002-04-22	200.35	94.54	143.92	406.85	154.14	163.33		144.69	218.3	173.44	80.48	186.31	169.3		89.32	115.38	71.84	115.06	64.89		176.76	222.95		185.1	89.72	168.63	187.69	51.34	58.11	43.78	60.76		89.49	208.6	81.39
2002-04-23	200.99	95.25	142.65	408.1	154.24	161.04		145.89	219.1	175.27	81.28	190.02	169.26		88.57	113.84	71.84	113.61	65.13		177.34	224.32		184.7	88.79	168.83	189.38	51.59	57.58	44.09	61.19		88.39	208.43	78.46
2002-04-24	198.61	93.71	142.73	408.61	153.96	159.79		144.58	216.9	172.07	80.69	188.17	160.64		88.55	113.99	71.99	114.74	64.62		177.46	223.88		183.5	88.1	168.01	191.86	52.89	57.26	42.63	60.13		86.62	205.63	78.93
2002-04-25	199.21	94.29	142.1	413.35	151.91	161.9		146.5	218.8	173.97	82.12	191.18	154.79		88.08	113.78	71.39	114	64.42		179.67	226.71		182	86.57	167.6	189.18	52.29	54.74	40.51	59.19		87.89	209.11	79.44
2002-04-26	200.99	95.62	142.69	417.22	150.56	161.9		148.58	221	177.96	82.82	191.88	157.88		88.33	114.33	71.99	114.64	64.79		181.71	228.32		180.8	86.57	167.6	186.4	50.18	53.58	40.16	59.39		89.66	214.23	77.36
2002-04-29	203.54	97.72	142.89	415.82	149.64	160.85		151.1	224.6	181.08	84.27	195.13	166.73		88.58	114.65	71.13	113.36	65.31		181.36	227.54		179.8	86.26	165.33	184.81	49.22	55.58	39.74	57.93		90.22	212.63	74.94
2002-04-30	204.08	97.86	141.93	412.08	150.91	164.09		149.57	223.6	177.52	84.03	195.82	177.69		88.23	113.69	70.38	112.84	64.07		180.02	222.41		182.4	86.88	165.53	185.31	49.76	56.42	40.7	59.31		91.99	217.13	76.33
2002-05-01	201.41	95.99	139.27	411.04	151.53	163.44		146.61	218.5	175.69	81.88	192.34	174.88		86.33	112.03	69.78	110.63	62.92		180.14	222.17		185.8	88.1	167.6	184.32	49.97	54.74	39.2	57.54		91.81	215.77	76.29
2002-05-02	198.47	94.1	140.33	410.45	149.93	163.18		143.81	214.7	171.35	80.24	185.38	172.49		87.04	112.91	70.08	110.93	63.49		179.67	222.8		180.8	86.26	165.53	184.12	48.04	57.47	39.24	58.25		91.44	212.46	78.12
2002-05-03	200.08	95.28	139.41	415.11	149.88	162.98		145.89	218.2	171.96	80.8	186.77	175.34		86.39	112.12	69.78	110.13	63.53		181.94	225.34		182.2	86.8	165.94	183.13	47.69	56.42	39.31	58.21		91.52	212.01	78.09
2002-05-06	198.08	93.59	139.41	413.9	150.47	165.92		143.15	218.2	169.08	78.92	186.77	168.32		86.39	112.12	69.78	110.13	63.53		181.36	225.19		184.2	87.18	165.53	183.72	47.88	57.58	39.2	57.15		93.29	217.13	78.63
2002-05-07	199.87	94.65	139.63	415.14	151.52	166.25		145.43	216.6	170.9	80.14	186.73	172.4		86.75	111.89	69.64	110.27	63.47		181.71	226.17		185.6	87.64	169.04	184.81	47.11	55.89	39.35	57.27		93.38	219.35	77.68
2002-05-08	203.55	97.27	140.8	411.7	151.59	165.29		150.79	221.9	172.27	82.15	192.48	176.29		87.26	113.44	69.64	112.12	63.5		179.84	223.88		184.7	87.41	168.83	187.39	47.95	56.95	38.81	57.82		92.64	217.64	77.57
2002-05-09	202.87	96.64	140.69	413.34	152.14	164.68		149.21	220.9	169.97	82.85	192.11	175.5		87.03	113.8	69.61	112.65	62.98		180.72	225.93		185.1	87.26	169.66	189.08	48.31	57.26	38.12	58.76		91.34	215.25	78.59
2002-05-10	204.91	97.9	140.3	415.33	152.44	166.62		150.07	224.5	173.74	84.42	197.96	177.44		86.44	114.27	69.82	113.69	61.94		181.71	228.03		184.2	86.65	170.07	186.9	50.1	57.79	38.31	58.64		91.81	217.56	79.84
2002-05-13	206.85	98.63	139.74	415.07	156.45	167.89		151.38	225.4	175.36	85.16	196.52	179.37		86.18	114.03	68.88	111.51	62.16		181.65	224.95		189.1	88.18	177.5	189.58	49.39	61.47	37.85	60.37		91.2	218.67	81.2
2002-05-14	210.37	101.3	140.18	411.95	156.7	166.53		155.65	230.9	181.08	87.82	201.16	183.16		86.52	114.88	68.69	110.95	61.92		179.73	224.95		189	88.03	177.92	188.98	50.04	62	38.08	60.02		90.87	217.06	80.32
2002-05-15	204.82	97.11	139.91	413.7	158.23	166.77		149.13	223.5	172.09	82.97	201.39	173.94		86.37	115.16	67.75	110.11	61.43		180.54	226.42		192.4	88.87	178.53	191.36	51.38	61.58	38.04	60.41		91.05	217.64	80.25
2002-05-16	203.97	96.78	139.15	415.33	157	165.47		148.42	222.2	174.64	83.39	195.36	172.72		85.85	113.98	68.02	110.95	61.25		181.24	227.05		187.6	87.03	176.06	192.46	50.48	62.95	39.08	62.65		90.37	216.96	78.97
2002-05-17	203.71	96.98	137.75	416.44	155.67	164.54		148.8	222.3	176.26	83.92	193.5	172.35		85.37	112.35	68.02	108.33	60.46		181.71	227.78		185.8	86.49	172.55	193.55	51.07	61.68	39.05	62.37		90.28	215.02	78.85
2002-05-20	203.39	96.94	136.86	423.37	156.68	160.11		149.24	222.7	176.76	84.5	197.68	167.15		84.86	112.42	68.24	105.71	59.32		184.68	233.4		187.8	87.41	174.61	195.04	50.85	60.95	39.58	61.82		88.78	210.07	75.92
2002-05-21	199.22	94.31	136.81	423.65	155.84	156.45		144.85	217.6	172.31	81.81	193.97	162.61		84.91	112.74	67.57	103.59	59.85		184.79	236.57		185.2	86.49	173.99	194.74	51.86	58.95	40.59	62.49		87.62	206.72	72.99
2002-05-22	199.43	94.53	137.26	426.18	154.94	156.76		144.52	216.7	174.58	81.96	192.81	165.61		85.01	112.67	68.62	105.92	60.11		186.07	236.33		182.5	86.03	171.31	195.73	52.86	60.21	39.05	61.27		88.36	208.02	72.4
2002-05-23	198.85	93.84	138	431.81	155.28	158.65		143.32	215.7	172.7	81.43	190.95	164.86		85.31	113.89	68.62	106.34	60.23		188.69	239.84		184.2	87.18	171.52	195.14	53.07	59.16	39.05	61.39		89.9	211.33	72.62
2002-05-24	197.37	92.9	138.26	428.91	154.3	159.23		141.84	214.3	172.52	80.74	188.63	161.34		85.44	114.37	68.58	106.5	60.11		187.47	237.89		182.7	86.19	169.25	194.94	52.56	59.47	39.58	60.84		90.31	213.21	72.15
2002-05-27	197.37	92.9	138.26	428.91	154.3	159.23		141.84	214.3	172.52	80.74	188.63	161.34		85.44	114.37	68.58	106.5	60.11		187.47	237.89		182.7	86.19	169.25	194.94	52.56	59.47	39.58	60.84		90.31	213.21	72.15
2002-05-28	194.79	90.73	140.43	433.37	155.94	157.84		138.5	210.8	166.17	78.36	186.77	157.93		86.85	116.65	67.79	107.94	60.68		189.51	238.38		184.6	86.42	171.31	197.42	54.43	59.68	38.97	61.47		90.49	214.51	69.22
2002-05-29	197.55	92.47	140.63	435.22	157.85	156.7		141.18	214	169.56	80.03	182.6	164.11		87.41	116.17	67.98	107.78	60.19		190.27	241.45		187.4	87.95	174.61	197.02	54.28	60.74	39.78	62.41		89.6	212.63	69
2002-05-30	191.35	88.16	140.43	435.79	158.45	153.75		135.21	205.5	161.22	76.27	181.21	150.86		87.39	116.01	67.94	106.16	60.48		190.21	243.41		187.6	88.03	175.44	199.01	54.41	60.84	39.74	63.16		87.83	207.51	68.44
2002-05-31	194.29	89.66	142.11	436.81	160.89	155.09		138.72	208.6	163.4	77.86	182.13	150.62		88.22	117.08	68.24	110.75	60.97		190.67	246.19		191.5	89.95	176.68	201.98	56.16	62.11	39.97	62.77		87.97	208.02	70.05
2002-06-03	193.98	89.3	142.11	437.41	160.48	158.04		137.45	208.6	162.94	77.12	182.13	151.79		88.22	117.08	68.24	110.75	60.97		190.79	248.05		194.6	92.94	172.96	200.69	56.18	60.74	39.43	61.94		89.75	212.53	71.01
2002-06-04	195.32	90.2	142.11	439.34	159.8	156.49		138.82	208.6	164.47	78.07	182.13	155.82		88.22	117.08	68.24	110.75	60.97		191.43	250.24		191.3	92.1	173.79	202.38	55.25	60.53	39.16	62.22		89.75	211.5	69.37
2002-06-05	193.46	89.1	143.93	430.39	160.16	155.37		136.41	207.9	164.01	77.24	180.97	152.64		88.89	119.7	67.19	113.16	61.84		187.53	241.45		192.2	92.79	173.58	203.97	55.53	60.53	38.62	61.51		88.72	208.77	69.76
2002-06-06	192.87	88.6	144.39	435.8	159.18	157.41		135.87	207.7	165.25	77.09	177.03	148.98		89.08	120.29	67.34	114.09	61.8		189.68	243.9		190.3	93.02	172.55	203.77	55.72	58.63	38.7	61.27		89.13	209.73	72.03
2002-06-07	192.01	88.65	143	435.17	157.99	156.18		135.94	206.9	164.1	76.99	178.56	150.62		87.9	119.38	67.34	113.62	61.53		189.45	243.35		187.8	91.79	171.85	199.09	56.87	59.03	38.27	60.74		88.54	208.43	71.22
2002-06-10	190.09	87.34	143.77	427.41	158.27	155.26		133.72	203.6	161.49	76.15	178.75	148.06		88.68	119.58	67.3	113.53	61.87		186.02	240.21		191	92	173.09	194.54	57.46	58.25	38.97	56.72		89.16	210.65	68.27
2002-06-11	189.57	86.89	142.67	428.4	158.49	157		133.21	201.2	160.44	75.79	176.66	148.47		88.14	118.28	67.27	112.13	61.64		186.6	238.94		192.7	92.83	172.22	192.75	59.13	56.61	39.23	57.52		90.93	214.16	68.06
2002-06-12	191.98	88.28	142.64	429.23	160.38	156.92		136.05	204.1	164.64	77.56	182.37	145.64		88.06	118.08	67.41	112.96	61.63		186.95	240.77		196.7	94.8	175.65	188.53	61.75	55.18	39.38	58.44		90.61	213.99	68.15
2002-06-13	197.95	91.99	142.2	425.64	163.78	158.01		141.78	211.5	170.69	81.05	188.86	153.57		87.57	118.19	67.57	112.99	61.17		185.43	236.91		205.3	97.93	180.39	188.09	62.32	55.79	38.51	58.44		90.55	214.4	69.51
2002-06-14	199.76	93.25	142.07	427.66	162.45	157.29		143.26	214.3	172.42	81.5	189.33	159.57		87.17	117.88	67.42	116.93	60.48		186.19	237.79		204.1	97.24	178.33	187.49	61.44	55.26	37.77	58.29		90.19	213.38	69.22
2002-06-17	200.64	93.93	141.65	425.55	161.34	159.71		144.36	215.3	173.33	81.63	192.81	161.39		86.41	117.98	66.7	118.93	60.46		185.2	236.47		201	95.63	177.71	188.09	62.59	52.84	38.31	58.6		91.44	217.24	69.95
2002-06-18	197.86	91.91	141.8	427.73	160.84	161.51		140.58	211.3	169.97	80.4	188.63	158.49		86.45	117.75	66.25	120.28	60.86		186.13	237.6		200.7	95.16	176.26	186.9	62.25	53.89	37.97	58.88		92.52	218.33	71.59
2002-06-19	197.49	91.57	141.36	428.7	161.57	160.75		140.2	209.4	168.29	79.94	190.95	158.58		86.33	117.59	66.7	117.93	60.6		186.48	237.5		202.2	96.01	177.71	186.8	62.95	52.74	37.93	59.62		92.2	217.75	70.93
2002-06-20	198.41	92.04	139.8	432.69	163.21	161.32		142.22	213.4	168.81	80.9	187.01	153.39		85.4	116.23	66.55	116.07	60.05		188.46	238.92		202.5	96.7	179.15	185.51	67.22	52	38.78	61.78		91.67	217.47	72.11
2002-06-21	197.32	91.34	139.98	433.71	162.66	160.41		141.51	210.9	166.26	79.63	184.92	154.23		85.58	115.66	67.38	116.58	60.6		189.28	238.18		200.3	96.16	179.36	186.9	67.02	50.84	38.2	63.47		91.49	217.41	70.86
2002-06-24	201.68	94.02	139.15	433.36	166.34	159.39		145.07	215	171	81.76	190.95	162.94		85.07	115.27	67	113.84	60.95		189.04	238.77		203.4	97.93	186.58	191.66	67.43	52.32	38.66	64.06		90.02	216.11	70.64
2002-06-25	201.35	93.7	140.84	428.48	167.11	158.85		144.25	214	170.08	81.19	192.58	163.64		85.9	116.78	67.42	115.85	62.18		186.6	237.11		203.4	97.47	188.03	192.26	67.99	54	38.39	64.3		90.67	217.64	68.66
2002-06-26	201.74	93.96	141.11	427.89	167.31	157.94		146.66	214.1	172.13	82	189.1	156.99		86.47	116.95	67.23	113.92	62.02		186.77	238.18		204.2	97.7	189.06	193.55	67.87	52.74	37.77	64.53		89.96	216.79	68.07
2002-06-27	202.59	94.05	141.42	426.16	170.71	157.63		147.21	216	173.48	82.28	193.27	151.51		86.68	117.24	67.27	113.24	62.65		186.07	239.16		213.1	100.54	192.98	195.14	66.63	54.74	37.66	64.93		89.49	216.45	67.97
2002-06-28	202.76	93.98	143.61	419.38	171.23	158.12		147.21	215.8	171.67	82.62	192.81	151.93		87.79	119.17	68.8	114.91	64.28		182.75	237.06		212.4	98.77	192.36	201.19	70.48	52.21	37.62	64.69		89.19	216.89	68.51
2002-07-01	203.2	93.89	143.75	419.79	174.87	162.09		146.94	216.4	172.87	82.61	194.43	149.45		87.85	118.85	68.47	116.74	64.34		183.05	238.67		218.8	101.23	198.56	205.96	67.89	54.32	38.54	65.59		90.1	221.06	71.45
2002-07-02	203.1	93.8	142.11	418.81	174.53	163.23		146.72	217	172.42	83.45	195.36	147.25		86.87	117.49	68.09	115.01	63.65		182.35	241.7		217.5	102.15	194.43	202.08	68.51	57.79	40.05	66.65		90.93	221.74	72.44
2002-07-03	202.69	93.74	141.94	416.42	174.26	162.38		146.88	216.3	171.59	83.52	195.59	147.11		87.04	116.74	68.32	114.35	63.69		181.24	241.94		218.5	102.23	190.92	202.88	69.56	58.95	38.7	67.24		90.63	220.03	72.37
2002-07-04	202.69	93.74	141.94	416.42	174.26	162.38		146.88	216.3	171.59	83.52	195.59	147.11		87.04	116.74	68.32	114.35	63.69		181.24	241.94		218.5	102.23	190.92	202.88	69.56	58.95	38.7	67.24		90.63	220.03	72.37
2002-07-05	203.04	93.63	143.1	416.42	175.82	164.72		146.88	215.4	171.59	83.52	193.97	147.11		87.65	117.45	68.24	115.91	64.99		181.24	241.94		219	104.07	195.25	204.07	69.56	58.95	38.7	67.24		90.9	220.72	75.3
2002-07-08	198.42	90.85	142.15	418	172.71	162.65		142.89	211.4	166	81.33	191.46	138.01		86.56	116.61	68.68	117.65	65.05		182.18	243.16		215.1	103.61	189.27	201.49	67.44	58.42	38.81	67.83		90.81	220.65	72.33
2002-07-09	199.47	91.24	142.62	423.46	175.37	160.12		143.01	211.8	167.27	81.81	190.58	140.75		86.66	117.41	69.11	117.97	65.24		184.76	246.97		217.5	105.53	191.95	205.26	68.34	60.32	39.35	69.4		90.35	221.34	68.28
2002-07-10	202.28	92.93	143.12	422.53	176.43	160.38		146.68	217.9	170.92	83.92	197.31	135.16		87.13	117.29	69.96	119.57	64.78		184.22	246.58		220.4	106.68	188.85	204.57	70.55	61.68	39.89	70.23		90.62	223.34	67.31
2002-07-11	202.6	93.04	143.02	426.63	175.37	162.62		147.09	217.4	171.46	84.47	198.42	133.96		87.13	116.03	69.27	121.67	65.51		185.98	248.63		219.3	106.83	184.73	206.05	67.94	63.05	41.36	71.41		92.39	229.4	66.23
2002-07-12	204.44	94.64	143.11	425.18	173.36	161.68		150.33	220.9	175.86	86.51	200.46	132.5		86.93	115.73	69.74	123.78	65.96		185.26	247.31		215.9	105.22	183.69	207.05	65.88	63.05	39.78	68.77		92.99	231.06	63.6
2002-07-15	203.31	93.49	142.94	430.2	174.98	161.8		148.2	217.8	172.37	85.34	202.09	132.27		87.02	115.04	69.48	123.59	66.19		187.59	249.9		219.7	107.44	187.62	211.71	63.89	60.11	39.08	70.86		92.23	231.06	64.01
2002-07-16	207.05	95.72	142.67	426.61	178.94	160.06		152.14	222.5	178.29	87.18	200.93	135.41		87.25	115.27	69.14	119.99	65.58		186.19	245.75		226.6	110.59	193.81	213.9	63.94	61.16	39.01	71.29		91.4	230.38	62.14
2002-07-17	207.33	96.01	142.46	426.23	178.38	160.27		153.51	223.5	178.44	86.91	200.7	134		87.22	115.27	68.84	119.84	64.81		186.25	244.38		227.3	110.9	191.12	210.62	66.22	60.32	39.08	69.64		92.14	231.64	61.4
2002-07-18	207.02	95.5	141.57	425.76	179.74	161.65		151.59	222.1	176.06	86.09	201.86	138.12		86.39	114.4	67.98	120.79	65.09		185.9	244.38		226.1	110.59	192.16	212.21	69.07	63.47	37.58	68.77		91.87	232.49	62.99
2002-07-19	207.34	95.76	139.93	433.8	180.21	161.34		152.58	223.1	176.58	86.06	198.84	137.84		85.47	112.31	68.28	119.06	65.15		189.86	247.95		224.4	110.67	193.81	213.2	69.35	63.79	37.39	70.66		91.61	232.25	62.77
2002-07-22	203.72	92.56	137.95	432.61	185.42	159.31		146.33	215.2	170.41	82.55	193.04	138.4		84.77	110.81	67.79	114.83	63.2		189.63	246.34		230.5	113.58	203.1	220.35	69.83	64.84	37.31	71.45		90.63	231.47	60.57
2002-07-23	200.38	91.19	135.25	419.11	182.09	158.04		144.2	212.2	167.15	81.13	194.66	135.55		83.64	108.93	67.04	108.41	61.39		183.22	238.43		225.8	112.2	199.38	212.61	68.18	64.95	37.58	69.64		90.55	228.4	60.67
2002-07-24	203.25	93.22	134.14	417.58	183.5	156.7		147.27	215.2	171	83.03	193.5	142.34		83.13	107.54	66.85	107.54	60.86		182.41	237.3		228	112.97	205.78	215.98	67.64	61.68	36.81	67.67		89.16	227.71	59.54
2002-07-25	202.12	92.4	135.05	416.03	181.82	159.62		146.72	214	170.76	83.03	193.04	135.22		83.99	108.24	67.08	107.24	60.78		181.47	237.06		227.3	112.36	201.65	208.34	67.66	62.32	37.24	70.54		90.55	231.4	61.08
2002-07-26	200.79	91.79	134.73	407.81	180.87	159.3		145.46	212.3	169.84	82.33	192.34	135.36		83.96	107.86	67.49	105.76	60.62		177.69	227.78		227.3	112.97	200.62	204.57	67.49	61.16	37.27	70.23		90.55	230.89	60.93
2002-07-29	199.83	91.84	135.49	406.61	175.45	159.32		145.51	212.5	169.64	81.99	193.27	136.01		84.37	108.59	67.42	106.79	60.93		177.28	226.56		221.5	110.13	190.71	199.7	66.52	58.84	36.39	69.09		91.52	230.89	60.67
2002-07-30	203.7	94.16	134.28	408.64	178.01	159.73		149.95	217.4	174.47	84.71	199.54	135.36		83.4	107.37	65.77	108.55	60.56		178.16	227.44		221.2	110.9	194.84	205.66	69.15	59.68	36.23	69.56		91.32	230.96	61.3
2002-07-31	203.45	93.37	133.49	407.42	182.85	159.56		148.09	215.1	172.31	83.34	198.38	138.31		83.2	106.8	65.13	105.39	60.42		177.69	224.51		226.6	113.12	204.13	213	69	61.05	36.04	70.19		90.4	231.23	61.15
2002-08-01	199.72	91.21	133.39	407.68	183.89	156.56		145.07	211.7	166.39	81.61	194.66	133.06		83.07	106.2	64.9	108.04	60.05		178.16	223.78		227.1	114.81	205.78	214.99	69.56	61.16	36.58	68.54		89.96	228.91	58.32
2002-08-02	201.06	92.13	132.69	411.26	184.56	155.96		147.1	213.7	169.14	82.17	192.34	133.81		82.86	105.75	64	106.87	59.08		179.9	224.27		228.7	115.27	208.67	214.89	68.55	60.84	37.04	66.85		89.86	229.35	57.19
2002-08-05	198.55	90.68	130.79	412.41	183.67	155.02		145.68	211.7	167.7	80.93	191.88	125.39		81.84	103.98	62.84	103.96	58.91		180.25	226.22		229.3	115.66	209.29	212.41	65.15	60.95	36.31	67.24		90.31	228.67	56.09
2002-08-06	201.37	92.36	132.45	409.9	184.06	156.9		148.91	216	169.12	82.32	195.36	127.17		82.77	105.51	64.27	105.45	59.44		178.91	225.24		231.9	116.42	207.43	211.61	65.65	61.47	36.47	67.87		91.1	232.15	56.42
2002-08-07	198.76	90.23	131.86	420.69	185.6	156.31		144.75	212	163.42	81.16	194.01	124.96		82.1	105.01	64.01	107.62	58.96		184.04	228.55		236.5	117.51	207.39	210.62	66.14	62.32	37.01	69.58		91.47	231.57	55.8
2002-08-08	199.56	90.82	132.7	416.56	184.6	157		145.18	212.9	162.58	82.15	193.92	129.25		82.59	105.62	64.32	108.76	59.32		181.77	227.03		232.8	116.5	206.94	207.54	65.61	62.95	38	69.3		91.28	230.96	57.27
2002-08-09	201.06	91.14	133.45	421.46	187.21	159.4		145.6	214.1	161.75	82.35	195.82	130.48		83.33	105.91	64.14	109.55	59.14		183.98	228.88		238.4	118.53	212.18	208.54	64.93	62	38.31	70.69		92.95	234.81	57.85
2002-08-12	205.9	93.83	132.13	420.89	192.97	156.93		149.58	218.5	164.88	85.39	194.62	140.17		82.55	105.15	63.46	108.62	58.69		183.86	225.4		244.6	121.26	222.87	219.45	66.76	60	39.5	70.93		91.67	233.86	55.21
2002-08-13	206.89	93.78	132.77	421.19	197.19	156.97		149.02	218	163.4	85.54	199.07	141.31		82.77	105.86	65.05	107.86	58.77		183.92	225.05		251.1	123.87	230.75	223.13	66.05	62	39.58	71.96		91.87	234.3	54.92
2002-08-14	207.73	94.28	131.45	418.22	198.81	156.55		150.77	219.3	163.73	86.12	201.86	138.36		82.18	104.43	64.3	106.5	58.04		182.52	219.04		250.4	123.64	235.09	227	66.9	62.11	39.74	72.43		91.4	234.37	54.41
2002-08-15	212.63	97.7	135.18	421.19	197.5	156.25		155.54	226.4	168.27	89.32	206.5	148.52		84.36	107.42	65.69	110.35	59.97		184.04	220.21		246	121.87	234.47	227.49	65.14	64.21	38.51	74		91.67	234.3	53.92
2002-08-16	212.99	98.2	132.94	420.37	196	156.14		156.25	226.6	168.31	89.96	209.74	150.2		82.83	105.72	64.49	108.79	59.26		183.63	220.75		245	121.8	233.23	223.72	64.94	61.79	38.78	73.96		92.09	234.3	53.63
2002-08-19	213.85	99.3	132.86	410.9	194.38	156.01		157.84	228.7	168.94	90.17	210.21	155.77		82.83	105.42	63.97	107.16	60.6		179.15	216.41		245	121.72	229.1	218.26	66.42	60.21	38.51	74.47		92.58	233.69	53.67
2002-08-20	212.42	99.04	133.79	413.72	190.33	152.8		157.68	228.4	170.19	90.77	210.67	151.04		83.35	106.22	64.27	108.73	60.72		180.72	218.02		238.2	119.11	223.53	211.61	64.44	61.16	38.81	75.29		92.34	230.96	50.74
2002-08-21	214.88	100.77	133.22	412.09	190.52	152.74		160.25	230.8	171.52	92.58	216.01	156.33		82.88	105.65	64.27	109.21	60.52		180.08	217.19		237.2	118.8	224.97	214.89	63.23	61.68	38.66	76.08		92.2	230.27	51.14
2002-08-22	215.13	100.73	134.47	411.46	191.04	154.24		158.06	229.3	169.69	91.88	213.46	168.13		83.59	106.57	65.39	110.75	61.01		179.49	219.34		238.2	118.65	224.15	213.5	64.7	62.42	39.39	76.9		93.98	232.59	51.33
2002-08-23	214.28	100.05	133.93	411.24	192.7	152.3		156.91	228.8	168.84	91.01	213.69	165.89		83.15	106.43	66.63	108.73	61.09		179.49	217.24		243.6	121.57	225.8	214.59	64.39	60.84	39.93	76.9		93.38	229.42	50.67
2002-08-26	217.14	102.02	133.93	414.58	193.87	152.3		160.47	228.8	173.77	92.76	213.69	172.11		83.15	106.43	66.63	108.73	61.09		181.07	217.92		247.8	124.79	226.83	213.99	63.79	60.63	38.97	76.2		93.09	228.91	47.84
2002-08-27	215.83	100.94	134.98	418.95	194.31	149.61		158.01	231.7	171.85	92.26	216.01	165.32		83.58	107.49	67.68	110.81	61.17		182.75	221.19		247.3	125.4	224.77	216.18	64.11	63.05	39.12	77.14		93.11	228.67	47.25
2002-08-28	213.4	99.32	135.03	415.63	194.52	148.24		155.32	229.9	169.08	91.51	214.85	159.33		83.64	107.24	68.28	110.93	61.31		181.01	220.95		248.3	126.02	223.12	215.48	66.73	60.95	40.55	77.93		93.47	229.93	44.32
2002-08-29	214.33	100.14	133.76	420.29	193.59	148.37		158.5	234	170.78	92.85	213.69	152.17		82.83	106.61	66.97	109.21	60.84		183.05	222.51		247	125.86	220.23	213.99	66.56	61.68	40.59	79.22		93.94	229.01	44.95
2002-08-30	215.23	100.51	133.49	418.92	195.41	148.77		158.83	233.7	171.85	92.73	216.47	154.32		82.8	106.61	66.89	106.82	60.99		182.75	218.16		251.1	127.63	221.26	216.28	66.12	62.95	40.97	78.63		94.12	229.35	45.27
2002-09-02	215.23	100.51	133.49	418.92	195.41	148.77		158.83	233.7	171.85	92.73	216.47	154.32		82.8	106.61	66.89	106.82	60.99		182.75	218.16		251.1	127.63	221.26	216.28	66.12	62.95	40.97	78.63		94.12	229.35	45.27
2002-09-03	209.19	96.32	132.53	418.82	198.18	147.41		152.31	226.6	162.68	88.43	209.51	146.64		82.54	104.87	65.65	107.99	59.95		183.4	218.99		253.9	130.16	226.42	218.16	65.08	65.37	43.01	77.02		93.11	228.57	44.07
2002-09-04	212.76	98.26	133.11	420.04	201.21	149.25		154.94	230.7	166.39	91.12	214.15	149.5		82.99	105.29	65.62	108.25	60.17		184.27	219.48		262.1	134.38	229.93	219.45	64.41	63.89	44.51	78.32		92.94	228.84	46.66
2002-09-05	217.18	100.91	132.53	424.2	203.34	151.72		158.83	236.3	169.53	93.89	217.87	156.48		82.75	104.46	65.28	107.91	59.99		186.19	221.92		266.7	136.53	231.58	221.24	64.94	64.63	43.67	78.55		93.56	232.25	47.95
2002-09-06	220.47	102.44	133.42	426.27	207.55	152.88		162.28	241.4	171.65	95.2	225.29	152.87		83.61	104.98	65.54	107.45	60.21		187.18	221.68		278.2	142.52	233.85	222.33	64.2	66.63	44.32	79.77		93.64	232.59	49.42
2002-09-09	223	103.47	135.09	428.85	213.18	152.88		163.03	242.2	172.37	95.73	222.69	162.37		84.89	106.53	65.92	107.43	60.45		187.94	224.76		286.3	149.73	238.8	226.7	64.37	69.41	47.21	79.97		92.77	233.96	48.83
2002-09-10	224.3	104.08	137.07	424.52	211.42	156.36		163.29	243.3	174.01	96.65	225.8	164.21		85.37	108.93	66	111.78	61.84		185.96	223.53		282.3	146.28	237.36	229.18	64.33	69.03	46.17	79.14		93.07	237.54	51.59
2002-09-11	224.59	104.03	137.38	422.75	212.08	159.35		163.59	242.4	174.94	96.57	224.55	163.26		85.49	108.71	66.2	113.55	62.21		185.2	222.8		281.1	145.05	241.49	233.75	64.04	67.98	45.71	79.58		93.22	240.76	53.92
2002-09-12	221.14	102.09	136.82	429.93	207.91	161.09		158.91	235.9	170.06	94.06	218.65	170.51		85.04	108.56	65.57	112.93	62.1		186.54	225		275.5	141.98	233.85	229.58	61.88	68.11	47.05	79.89		94.42	243.75	54.22
2002-09-13	225.27	105.57	135.93	423.24	203.65	163.86		164.36	243	174.88	96.78	222.97	179.89		84.55	107.99	65.09	110.8	62.04		185.2	223.39		266.5	137.68	228.07	224.42	61.43	69.26	47.44	79.18		95.69	247.17	55.76
2002-09-16	225.61	105.28	134.01	423.67	205.94	162.62		163.87	242.4	172.66	96.3	223.2	181.01		83.8	106.39	64.34	105.6	61.51		185.43	223.14		271.9	139.83	229.52	227.3	61.13	68.95	48.52	80.52		95.77	245.9	54.7
2002-09-17	223.89	103.93	134.35	423.14	206.42	163.02		160.69	237.8	169.08	94.91	217.4	186.21		84.06	106.5	63.74	106.79	61.47		185.26	224.51		275	140.91	228.28	227.49	61.38	69.05	47.52	80.99		96.42	246.48	54.73
2002-09-18	226.42	105.6	132.94	427.73	207.27	163.78		162.61	240.5	172.46	96.81	222.74	190.56		83.31	105.19	63.4	106.06	60.23		187.35	226.56		280.2	144.74	224.97	227.1	62.46	69.16	46.4	81.5		96.36	246.83	55.65
2002-09-19	225.88	105.83	132.33	430.88	203.1	164.3		162.99	240.4	172.98	96.71	222.27	192.25		82.86	104.66	63.33	105.74	60.17		188.58	227.54		268.4	140.75	220.23	223.92	62.58	70.11	45.01	83.27		96.72	246.93	56.24
2002-09-20	225.51	105.76	133	429.61	202	163.5		163.54	241.3	174.29	96.6	224.59	186.91		83.26	105.26	63.7	106.55	60.21		188.17	227.05		271.4	140.75	215.27	224.12	62.75	68.84	43.17	82.99		96.48	246.08	55.68
2002-09-23	228.58	108.8	131.73	431.31	198.38	159.98		168.31	247	178.48	98.87	229	195.48		82.75	104.55	62.35	102.84	59.77		188.69	226.95		264.3	138.99	209.91	219.65	62.22	69.16	42.09	83.66		95.77	242.83	52.75
2002-09-24	228.17	107.87	130.6	435.2	202.42	160.93		168.64	246.1	177.24	99.11	229.23	183.96		81.97	103.97	61.49	102.15	59.02		190.5	228.03		273.8	141.9	214.24	223.03	63.35	69.26	42.24	83.27		95.81	242.83	54.14
2002-09-25	226.66	107.01	131.45	429.8	199.84	163.47		167.93	245.5	176.06	99.11	227.38	177.59		82.51	104.48	61.94	103.01	59.5		188.4	224.61		265.3	140.14	213.42	221.84	62.31	68	43.24	84.72		96.28	244.88	56.46
2002-09-26	226.88	106.87	132.23	427.09	202.16	162.27		166.67	244.8	175.43	98.86	226.22	182.09		83.02	104.94	63.03	103.56	59.85		187.3	220.95		272.9	142.75	215.07	224.52	62.29	68	42.51	84.52		95	241.54	57.19
2002-09-27	228.02	107.7	131.02	426.3	202.5	161.63		167.38	244.9	176.43	98.77	226.91	189.2		82.11	103.73	62.88	104.02	59.38		186.95	219.97		273.1	144.59	213.62	222.43	63.09	69.47	42.86	84.49		95.18	240.27	57
2002-09-30	227.69	107.76	130.38	431.99	199.26	163.62		166.89	243.9	175.82	98.09	228.07	193.74		82.05	102.8	61.87	102.58	59.22		189.33	222.07		269	145.89	207.64	216.67	63.2	67.79	41.97	86.06		95.18	241.02	59.47
2002-10-01	229.09	108.79	130.72	428.01	200.82	161.65		168.97	246	180.56	99.64	231.09	190.42		82.29	103.14	61.57	102.66	59.4		187.59	219.14		269	147.81	211.15	215.19	64.73	68.32	43.55	86.21		94.12	239.49	57.85
2002-10-02	228.39	108.36	132.3	428.72	199.4	162.01		167.11	244.6	180.1	98.8	229.47	194.77		82.96	104.6	62.65	106.48	59.48		187.94	218.99		260.2	145.36	212.18	213.4	65.44	70.42	43.86	86.41		93.56	237.71	59.69
2002-10-03	222.72	104.63	132.24	427.08	196.97	163.15		163.1	240.3	175.19	96.47	224.59	174.36		83.15	103.73	62.77	107.16	59.46		187.7	218.99		254.3	143.51	210.11	213.6	62.98	71.16	43.47	87		94.57	239.59	59.86
2002-10-04	221.92	104.25	130.76	428.89	197.06	161.41		162.34	238.8	174.03	96.17	224.36	175.06		82.21	102.62	62.47	105.7	58.73		188.23	219.24		255.3	143.21	212.8	214.19	60.39	70.84	43.13	87.35		94.03	238.63	58.07
2002-10-07	222.37	104.54	130.69	428.35	199.06	159.97		162.45	239.3	175.08	96.33	222.6	177.45		82.21	102.6	62.86	104.5	58.96		188.11	217.28		259	143.59	214.65	214.69	60.86	72.42	44.47	88.37		93.22	238.4	56.34
2002-10-08	223.35	104.96	130.78	424.4	199.16	163.86		161.64	237.3	177.81	96.34	220.93	185.65		81.99	102.92	63.42	104.9	59.37		185.96	213.52		259	144.51	212.59	213.26	60.69	74.95	44.86	89.08		94.47	242.39	59.17
2002-10-09	223.29	105.09	130.96	426.42	197.21	163.23		161.19	236.2	175.98	96.93	221.72	190.19		82.23	103.12	64.21	103.46	59.48		186.77	212.4		252.6	143.05	211.35	209.15	61.43	74.11	45.28	91.01		93.53	241.02	59.39
2002-10-10	220.76	103.62	131.35	421.79	195.42	164.62		159.21	233.2	171.73	95.85	217.82	187.73		82.3	103.92	63.81	103.94	59.63		184.79	209.23		248.2	142.21	207.64	209.93	61.95	73.26	44.2	93.24		93.98	243	60.05
2002-10-11	223.91	105.77	133.67	422.34	194.6	164.67		161.3	234.6	173.09	96.78	220.88	203.02		84.34	105.52	64.53	103.83	59.87		184.68	210.94		248	143.82	203.72	211.71	60.96	72.74	44.17	91.32		94.71	244.37	59.03
2002-10-14	227.27	107.95	132.26	423.84	194.88	166.98		164.26	237.9	176.89	98.94	225.75	209.34		83.64	104.12	64.19	102.07	59.22		185.49	210.45		246.5	142.75	202.68	213.3	60.84	74.32	48.36	91.83		95.45	245.12	61.74
2002-10-15	228.02	107.15	133.49	418.37	202.94	168.14		163.1	237.1	174.95	97.86	223.67	207.88		84.28	104.82	64.34	105.63	59.46		182.46	211.08		266.8	146.81	209.7	219.06	62.66	74.21	53.68	90.26		95.92	246.31	62.55
2002-10-16	227.38	106.51	133.64	420.64	204.39	167.16		161.62	234.8	174.31	97.84	224.83	207.04		83.97	105.12	64.04	109	59.14		183.22	213.38		277	149.27	209.08	218.66	62.01	73.26	51.67	86.88		95.63	245.29	61.84
2002-10-17	228.33	107.15	135.88	417.29	204.46	165.86		162.45	235.7	174.45	98.74	222.04	211.02		85.02	107.56	64.42	110.98	60.64		181.77	212.16		275.5	147.12	210.94	219.45	62.66	74.95	51.06	82.91		95.39	243.58	61.08
2002-10-18	227.73	106.9	134.61	418.7	204.51	164.23		162.23	235.2	175.23	98.21	222.74	208.91		84.07	106.76	64.23	109.37	60.54		182.41	212.89		280.2	147.2	209.91	217.77	63.25	76.74	48.21	75.02		94.83	241.3	60.3
2002-10-21	221.82	102.57	136.3	416.05	204.19	165.38		155.32	225.1	166.15	93.53	213.69	204.98		85.12	108.41	63.1	111.94	60.8		181.36	212.5		277.4	147.12	209.91	219.75	63.18	75.05	50.29	75.57		96.36	245.46	58.88
2002-10-22	220.05	101.51	135.49	418.93	202.74	166.17		153.84	223.5	163.9	92.9	210.44	202.03		84.56	107.76	63.29	111.46	60.38		182.58	215.43		274	144.44	207.64	217.67	63.65	76.21	49.36	78.32		97.01	246.76	59.03
2002-10-23	220.99	102.3	135.19	417.65	201.27	168.16		154.44	224.2	165.65	92.88	210.67	207.88		84.48	107.1	62.69	112.02	60.21		182	215.19		269	141.83	206.6	220.25	64.33	74.74	49.52	79.89		97.05	247.44	61.52
2002-10-24	221.16	102.02	136.86	416.13	204.09	166.31		154.55	224.2	167.55	93.19	212.06	201.33		85.17	108.7	63.29	115.56	60.82		181.18	212.99		279.4	142.82	206.6	221.84	65.3	73.68	51.98	79.54		96.89	247.1	59.06
2002-10-25	216.55	98.58	137.42	419.9	204.35	167.45		148.25	215.7	165.89	89.28	207.19	196.09		85.47	109.28	63.89	115.15	61.41		182.75	215.19		278.5	142.98	206.6	221.24	66.35	73.58	52.79	79.89		97.11	248.87	59.54
2002-10-28	217.66	99.43	137.95	421.82	203.28	167.73		149.57	217.7	164.16	89.69	203.71	202.69		85.64	109.87	64.49	116.58	61.27		183.74	215.43		281.9	141.37	204.33	216.87	65.89	75.05	49.83	77.73		97.11	248.02	60.49
2002-10-29	215.42	97.91	136.67	425.44	204.3	165.27		147.21	214.5	161.3	88.06	203.25	199.5		84.98	108.52	64.23	114.51	61.21		185.2	220.21		282.1	142.29	205.57	222.03	65.77	76.53	48.44	74.35		96.07	245.46	58.81
2002-10-30	215.95	98.39	137.06	423.8	202.27	168.01		146.94	214.7	161.02	89.22	200.93	205.5		85.04	108.73	66.1	115.32	61.45		184.5	218.99		276	141.83	203.1	221.64	65.59	75.58	48.52	75.69		96.54	247	61.74
2002-10-31	217.43	98.99	139.31	424.58	203.18	170.27		149.18	218.2	164.73	90.96	205.8	194.59		86.04	110.79	66.33	120.13	62.21		185.37	219.97		272.9	142.29	204.33	224.91	65.81	77.47	50.79	75.69		96.66	249.83	63.24
2002-11-01	217.11	98.35	140.89	425.76	205.15	170.24		148.69	215.9	166.89	90.07	205.57	190.09		87.74	111.89	66.37	119.3	61.62		185.84	219.24		280.6	145.13	204.33	225.81	66.75	77.26	49.29	74.67		97.34	249.32	63.31
2002-11-04	215.07	97.02	140.77	425.05	204.97	169.41		147.7	212.1	169.03	89.06	202.78	180.87		87.73	112.59	67.12	116.6	61.09		185.55	219.09		277	144.97	201.65	227.39	69.91	78.42	50.25	70.93		97.31	247.68	63.13
2002-11-05	211.3	94.51	139.82	425.36	203.33	171.12		143.26	204.8	161.7	87.2	197.68	181.81		87.04	111.96	66.52	116.28	60.68		185.49	219.48		271.9	143.05	199.79	227.39	68.23	80.42	50.75	71.05		97.22	247.61	65.73
2002-11-06	209.15	93.04	140.93	424.5	202.71	171.85		141.24	201.9	156.7	85.97	193.04	180.45		87.42	112.61	66.85	120.7	60.86		185.08	218.9		267.7	140.29	200.62	228.29	67.86	81.26	50.94	74.23		97.78	248.63	65.99
2002-11-07	207.54	91.69	139.13	428.72	202.38	175.59		138.61	198.7	152.14	84.63	194.15	180.68		86.99	110.83	65.5	117.68	58.77		186.92	222.39		269.5	138.19	199.71	225.61	69.19	79.47	51.74	74.9		98.52	251.9	69.21
2002-11-08	207.72	92.34	139.62	429.58	198.29	177.59		139.84	199.5	153.33	83.91	191.42	185.16		87.35	110.87	65.48	118.26	59.43		187.48	221.74		260.1	131.34	196.28	221.74	70	78.42	53.22	73.54		98.67	253.07	71.39
2002-11-11	207.93	92.16	141.29	429.31	198.36	181.11		140.2	200.9	152.24	83.98	192.81	180.6		88.8	111.88	65.55	119.24	59.46		187.52	223.92		260.8	129.78	196.99	225.61	70.55	77.26	52.36	71.64		98.49	255.9	74.85
2002-11-12	207.49	92.25	140.69	433.57	195.44	182.15		139.32	201.2	150.38	84.28	192.11	185.75		88.59	111.78	64.93	116.77	59.15		189.42	225.51		254.8	123.84	199.67	223.32	70.07	74.32	51.1	68.39		98.07	259.06	74.49
2002-11-13	204.45	89.71	140.39	427.51	196.75	185.28		134.17	195	145.98	82.29	183.76	186.44		88.06	111.76	64.98	116.66	59.93		186.13	223.78		259	127.47	201.65	223.52	70.3	71.05	51.87	67.4		98.11	262.7	76.8
2002-11-14	205.34	90.02	139.24	426.71	199.35	184.1		134.22	196.3	146.72	82.73	187.01	186.53		87.28	110.89	65.17	115.35	59.54		185.67	223.88		263.6	132.16	202.48	225.21	71.06	72.32	52.14	67.6		98.11	261.95	75.52
2002-11-15	207.24	91.21	140.11	430.82	199.53	184.68		135.43	199.1	147.55	84.05	188.4	191.64		88.06	111.6	65.95	114.16	59.85		187.35	224.51		262.3	129.93	201.24	223.62	73.04	74.42	54.22	67.67		97.78	261.26	76.92
2002-11-18	212.96	95.44	140.41	428.7	197.81	186.09		141.4	207.6	152.7	88.11	195.59	203.95		87.71	112.95	67.12	114.8	59.71		186.48	222.61		257	128.17	201.86	224.91	72.52	71.79	53.52	68.85		98.72	265.36	76.11
2002-11-19	212.62	94.86	139.98	427.97	199.67	187.29		139.76	206	150.85	87.79	201.16	203.76		87.41	112.86	66.89	114.13	59.38		186.19	223.1		258.2	128.63	203.51	227.79	70.73	76.84	54.56	68.66		98.49	265.26	78.02
2002-11-20	215.14	96.5	142.18	426.22	199.39	188.32		142.99	210.1	153.66	90.08	201.16	203.76		88.27	114.7	68.09	118.58	60.8		185.49	222.61		253.4	126.55	205.16	228.59	72.62	76.21	55.76	68.26		98.96	266.04	78.9
2002-11-21	216.52	97.54	142.87	425.74	199.01	187.61		144.42	211.2	155.5	90.59	203.94	207.84		88.68	114.77	68.47	119.14	62.08		185.43	219.38		254.1	125.86	203.72	226.1	71.97	78.21	55.29	68.38		98.78	266.89	77.36
2002-11-22	218.41	98.69	142.38	430.15	199.78	188.65		146.66	214.7	159.73	92.66	206.03	204		88.33	114.33	68.73	118.42	62.14		187.41	223.05		255.1	127.55	204.54	227	72.07	78.42	54.91	68.07		99.14	267.06	78.68
2002-11-25	215.66	96.74	141.89	425.95	200.12	188.85		143.1	210.8	154.3	90.51	207.19	202.41		87.77	114.35	69.1	117.97	62.06		185.67	219.58		260.2	129.09	202.06	227.2	72.41	77.58	53.79	66.97		99.79	267.58	78.46
2002-11-26	215.75	97.05	140.27	425.41	199.28	188.82		144.69	211.6	156.13	91.38	204.64	198.33		86.34	113.23	68.69	118.33	61.68		185.55	217.28		257.2	128.78	202.06	227.49	71.4	77.68	54.29	66.42		100.12	267.24	78.53
2002-11-27	217.81	98.16	142.36	424.1	200.13	190.03		147.37	214.4	157.81	92.28	208.35	196.65		87.53	115.15	69.25	120.58	62.49		185.03	216.55		260.4	128.86	201.65	229.18	71.4	78	54.37	66.89		100.5	268.6	79.34
2002-11-28	217.81	98.16	142.36	424.1	200.13	190.03		147.37	214.4	157.81	92.28	208.35	196.65		87.53	115.15	69.25	120.58	62.49		185.03	216.55		260.4	128.86	201.65	229.18	71.4	78	54.37	66.89		100.5	268.6	79.34
2002-11-29	217.72	97.98	144.63	424.1	199.11	189.69		147.37	212.6	157.81	92.28	206.73	196.65		88.76	117.31	70.57	120.26	64.97		185.03	216.55		257.7	128.78	199.38	229.78	71.4	78	54.37	66.89		99.96	267.82	79.48
2002-12-02	220.1	99.81	143.92	425.26	199.15	190.36		149.29	216.1	162.4	93.99	210.44	202.27		88.11	117.13	70.75	121.03	63.79		185.43	216.89		255.3	127.32	199.17	229.68	70.87	80.84	56.1	68.85		100.14	269.01	79.66
2002-12-03	219.08	99.83	143.27	429.12	194.33	190.37		149.62	218	164.43	94.12	209.74	197.86		87.47	117.18	70.64	119.81	63.83		187.01	222.27		244.4	120.64	197.11	224.12	68.5	82.21	54.64	71.84		100.32	268.09	80.22
2002-12-04	216.6	97.94	143.31	431.73	194.44	191.45		146.39	212.5	159.21	90.53	206.5	201.24		87.74	116.9	70.3	119.23	63.87		188.11	223.49		245.5	121.8	197.52	224.81	68.58	80.21	53.99	72.58		100.95	270.72	79.95
2002-12-05	219.05	100.06	141.8	435.1	192.18	192		149.57	217.1	164.32	91.84	207.89	206.29		87.34	115.38	69.48	114.06	63.81		189.57	226.56		239.5	119.03	194.84	223.13	69.44	79.37	54.76	74.43		100.83	271.4	80.36
2002-12-06	217.25	98.84	142.13	436.96	192.92	188.03		147.55	214.1	161.66	90.78	206.08	204.92		87.97	114.63	68.59	115.26	63.8		190.44	227.05		242.7	120.26	195.87	223.4	69.88	78.42	51.83	76.47		98.83	266.55	78.19
2002-12-09	218.04	99.77	141.16	436.08	192.16	185.29		149.03	215.8	166.15	92.07	208.26	203.59		87.6	113.52	66.64	113.93	63.81		190.09	225.34		242.6	119.88	195.46	222.65	69.32	76.11	51.06	80.52		98.02	265.19	75.26
2002-12-10	221.96	102.48	142.14	433.19	192.24	185.24		152.13	220.8	171.18	93.67	208.82	215.88		88.09	114.51	67.28	115.2	64.12		188.75	225.73		237.2	116.96	196.7	223.09	72.04	78.42	50.56	81.93		98.23	266.96	73.98
2002-12-11	221.33	101.77	142.48	434.63	193.22	186.65		150.26	217.4	168.19	93.22	210.02	219.21		88.02	114.83	67.34	116.57	64.77		189.51	226.81		240.7	117.96	198.56	224.48	71.59	78.84	47.55	79.3		97.59	265.94	76.92
2002-12-12	225.49	104.91	142.86	442.78	192.8	185.15		153.4	221.6	173.79	95.73	212.3	235.04		88.31	114.63	68.09	116.2	65.8		193.35	232.03		240.5	118.73	197.52	226.9	70.03	78.63	46.63	79.58		96.69	263.99	76.21
2002-12-13	228.92	107.25	142.16	444.65	192.94	186.05		155.92	224	178.35	97.83	217.63	245.11		88.66	113.32	66.93	113.47	65.05		194.34	230.08		239.5	118.34	198.14	225.51	70.55	79.58	46.28	80.91		96.34	265.6	76.62
2002-12-16	235.73	112.06	141.18	449.04	192.64	187.62		164.64	234.6	187.94	103.12	224.83	248.01		88.06	113.13	66.7	111.86	63.91		196.55	229.83		240.9	119.11	197.11	221.64	70.57	78.95	47.17	80.28		96.77	270.03	75.99
2002-12-17	234.71	111.08	142.26	449.33	193.81	187.68		164.09	233.9	185.01	101.8	225.06	242.49		88.5	113.76	67.38	115.38	64.12		196.79	226.81		245.3	122.03	196.7	219.55	70.19	79.47	47.86	81.58		96.6	269.11	76.73
2002-12-18	236.99	112.94	141.6	453.99	193.23	185.58		166.78	236.8	189.27	103.85	229.93	245.76		88.14	112.79	66.63	116.31	63.71		199.52	228.03		241.6	120.64	198.14	220.55	72.25	76.84	48.21	80.95		95.95	267.06	75.11
2002-12-19	235.78	112.09	140.43	458.46	192.83	186.86		165.46	236.2	189.84	104.37	232.95	237.52		87.42	112.15	66.25	114.8	62.88		201.73	230.71		237.7	119.42	197.94	222.03	71.6	80	47.4	81.46		96.6	268.16	76.11
2002-12-20	236.06	112.46	140.64	451.08	191.76	187.43		166.06	235.2	189.88	103.98	227.84	243.61		87.76	112.03	65.92	115.53	62.41		198.53	226.17		232.6	115.81	197.52	225.11	73.21	79.05	47.9	81.3		97.01	269.52	75.96
2002-12-23	242.01	116.35	140.64	456.55	193.02	188.98		174.01	244.1	198.63	107.91	233.64	242.34		87.65	112.63	65.58	115.38	62.02		201.21	227.29		234.6	117.19	200.41	225.51	74.23	78.53	47.32	80.56		96.75	270.14	77.94
2002-12-24	243.15	117.14	140.78	458.22	193.01	188.98		175.22	244.7	200.16	109.23	235.03	243.89		87.73	112.56	65.58	116.42	61.92		202.2	227.64		234.6	117.19	200.41	225.51	74.23	78.63	47.05	80.6		96.75	270.14	77.94
2002-12-25	243.15	117.14	140.78	458.22	193.01	188.98		175.22	244.7	200.16	109.23	235.03	243.89		87.73	112.56	65.58	116.42	61.92		202.2	227.64		234.6	117.19	200.41	225.51	74.23	78.63	47.05	80.6		96.75	270.14	77.94
2002-12-26	243.04	117.14	140.78	458.22	193.01	188.98		178.07	244.7	201.34	110.24	235.03	233.64		87.73	112.56	65.58	116.42	61.92		203.42	229.74		229.5	114.97	200.41	223.23	73.32	78.63	47.05	80.6		96.57	270.31	79.15
2002-12-27	243.76	117.28	140.78	461.04	190.96	189.83		179.33	248.9	201.27	110.13	237.12	235.13		87.73	112.56	65.58	116.42	61.92		203.6	230.61		226	113.74	197.94	224.91	73.71	78.21	47.25	79.26		96.36	268.67	78.46
2002-12-30	236.74	113.64	138.72	455.63	187.21	188.67		171.93	244.2	191.17	105.48	234.11	224.74		86.91	110.04	64.6	115.11	60.3		200.34	228.17		223.2	111.36	194.63	223.23	73.38	77.58	47.25	78.71		96.4	268.67	78.53
2002-12-31	235.15	112.59	137.82	461.39	186.97	188.14		171	236.5	189.86	105.49	230.63	224.23		85.95	110.04	64.87	114.4	60.13		202.72	234.96		220.5	110.44	194.63	224.32	72.79	80.11	46.36	79.38		96.81	271.74	75.67
2003-01-01	235.15	112.59	137.82	461.39	186.97	188.14		171	236.5	189.86	105.49	230.63	224.23		85.95	110.04	64.87	114.4	60.13		202.72	234.96		220.5	110.44	194.63	224.32	72.79	80.11	46.36	79.38		96.81	271.74	75.67
2003-01-02	240.85	116.16	139.44	459.96	189.36	188.48		174.56	242.4	192.76	106.98	234.57	245.86		86.15	112.17	65.73	119.41	60.56		201.73	235.5		223.1	111.44	195.67	230.67	74	80.95	47.48	82.44		97.52	271.67	75.99
2003-01-03	246.88	120.24	139.66	466.16	188.82	191.63		181.3	251.8	200.62	111.51	240.6	250.21		85.8	113.66	66.03	119.23	60.52		204.7	239.4		224.3	112.82	194.84	229.38	73.45	77.89	47.17	84.25		97.9	275.94	77.83
2003-01-06	240.73	115.86	140.41	467.26	189.23	190		175.93	246.1	192.54	107.83	238.98	231.06		85.8	114.83	66.1	121.1	61.23		205	239.75		224.9	111.9	194.63	229.08	72.68	80.11	48.71	86.06		96.81	275.67	75.92
2003-01-07	237.32	113.47	140.48	461.47	189.59	190.87		170.34	241.4	183.77	103.08	231.79	240.05		85.77	114.3	66.03	123.49	61.31		202.43	235.11		222.4	111.36	198.14	230.17	72.81	79.47	48.9	85.98		96.48	277.88	75.89
2003-01-08	236.09	111.59	141.68	469.95	192.63	191.42		166.94	236.8	182.57	100.71	222.92	241.17		86.27	115.47	65.89	126.74	61.38		206.37	237.65		228.7	113.43	202.48	231.07	73.62	81.47	48.4	82.05		95.51	275.77	78.29
2003-01-09	242.21	115.94	142.2	469.43	190.35	194.12		173.77	244.1	194.99	105.44	228.77	246.93		85.95	116.84	66.28	128.27	61.97		206.14	237.06		223.2	111.59	201.03	230.17	72.65	79.89	48.29	84.84		95.42	276.5	81.78
2003-01-10	233.92	114	141.43	471.35	186.05	193.98		171.26	241.1	190.51	103.76	232.11	238.69		85.86	115.59	66.01	126.82	61.55		206.94	237.94		216.6	105.99	193.81	221.04	73.14	80.74	50.1	84.64		94.89	274.74	82.81
2003-01-13	233.65	115.91	141.59	471.46	182.74	194.56		173.87	245	196.18	105.6	232.34	242.9		85.56	116.43	65.93	128.11	61.38		207.16	236.33		211.2	102.46	190.3	217.57	72.44	80.74	49.98	81.58		94.8	272.42	85.11
2003-01-14	231.17	115.67	143.22	467.97	183.75	194.85		174.18	246.1	195.14	105.85	235.96	236.68		87.01	117.8	66.14	127.1	61.74		205.75	232.67		213.2	104.68	190.92	218.36	72.99	80.63	49.98	81.07		94.18	270.39	86.96
2003-01-15	232.12	118.49	144.34	466.52	184.16	190.27		177.85	250.3	198.22	107.61	237.35	250.73		87.53	118.53	67.04	128.65	62.77		205	233.4		212.2	106.45	190.92	218.26	73.22	81.05	50.79	81.58		92.41	265.27	84.03
2003-01-16	234.64	120.16	144.69	475.47	183.76	191.21		179.82	253.4	198.59	107.52	236.89	262.34		87.61	119.03	68.43	128.15	63.16		209.07	236.08		211	106.06	190.51	217.97	73.31	80.21	50.71	84.6		92.62	265.7	85.06
2003-01-17	244.18	120.03	143.88	473.68	185.75	188.99		180.64	253.8	199.59	107.7	233.41	257.66		87.07	117.93	68.24	128.74	62.94		208.31	234.86		214.9	107.52	191.95	220.74	72.04	82.84	51.02	84.49		92.47	264.76	82.45
2003-01-20	244.18	120.03	143.88	473.68	185.75	188.99		180.64	253.8	199.59	107.7	233.41	257.66		87.07	117.93	68.24	128.74	62.94		208.31	234.86		214.9	107.52	191.95	220.74	72.04	82.84	51.02	84.49		92.47	264.76	82.45
2003-01-21	244.41	120.07	146.14	474.74	185.47	188.63		181.9	255.1	198.26	107.27	233.18	254.33		88	119.36	69.33	135.5	63.75		208.78	235.35		216.6	107.14	192.98	220.74	71.09	81.79	51.14	84.64		92.73	265.44	81.43
2003-01-22	244.78	120.12	147.18	477.88	185.47	191		180.04	252.8	197.59	107.71	236.19	262.57		89.04	119.93	69.59	134.65	64.07		210.18	236.72		213.4	106.29	193.81	222.33	70.45	80.84	52.48	85.04		93.5	268.09	83
2003-01-23	242.08	118.11	148.09	483.19	185.82	190.14		176.75	249.6	196.69	107.25	231.79	254		89.65	120.14	70.3	137.27	64.03		212.97	233.64		211.5	105.91	194.43	222.93	71.47	81.58	52.52	87.55		93.27	267.49	82.2
2003-01-24	248.71	121.03	148.12	488.5	187.53	190.03		182.4	255.1	202.15	110.18	237.59	255.88		89.95	119.61	69.97	137.75	63.65		215.13	238.52		216.1	107.6	194.43	225.91	71.59	83.89	52.1	85.9		92.82	266.64	82.71
2003-01-27	244.26	118.12	146.34	489.5	187.07	188.99		176.97	250.6	197.93	107.93	238.75	247.73		89.28	118.35	67.79	134.54	62.21		215.71	236.08		210.7	106.52	194.01	225.21	71.97	88.21	50.56	88.37		92.44	267.41	80.88
2003-01-28	246.75	119.66	145.55	490.36	189.21	188.95		179.05	254.3	202.63	109.06	239.21	250.91		89.12	117.96	67.79	130.16	62.12		216.06	238.04		215.1	107.14	196.9	227.59	71.66	89.05	50.17	90.38		92.26	267.41	80.88
2003-01-29	252.82	123.8	146.79	485.29	188.26	184.6		184.31	261.1	211.78	113.24	244.78	263.55		90.52	118.96	68.2	127.68	62.1		213.9	234.62		212.4	107.29	194.43	222.83	72.72	91.58	49.1	92.11		94.03	272.44	83.52
2003-01-30	254.15	124.39	149.17	488.62	189.08	192.79		185.52	262.3	213.48	114.4	248.03	261.4		90.81	121.7	70.94	134.6	63.2		215.24	237.79		213.7	107.52	195.67	225.71	73.18	90.32	49.25	93.72		94.06	272.27	82.89
2003-01-31	253.49	123.63	148.57	487.81	190.87	193.44		183.66	261.4	210.88	113.26	248.72	262.43		89.89	122.62	70.64	131.71	64.18		214.89	237.3		217.5	109.36	196.7	223.92	74.5	90.95	50.29	94.62		94.21	272.95	83.37
2003-02-03	251.45	122.24	149.6	490.64	190.98	191.49		179.55	255.3	208.87	111.5	246.4	269.97		90.4	122.98	71.09	135.44	64.34		216.35	236.08		219.5	109.98	195.46	225.51	74.25	90	50.94	93.44		93.86	272.87	80.73
2003-02-04	255.44	125.27	147.73	501.39	190.91	188.98		184.04	261.7	218.43	116.82	250.35	269.78		89.66	120.91	70.6	132.26	63.53		221.18	240.14		219.8	110.44	196.28	226.5	73.96	88.42	50.1	94.23		92.44	270.31	79.12
2003-02-05	257.29	126.69	148.11	496.88	190.63	188.18		185.96	264.7	225.18	120.72	257.54	264.26		89.66	120.98	70.57	135.57	63.45		219.61	232.81		219.8	110.51	195.46	223.52	73.78	90.21	49.48	93.48		91.55	268.77	79.19
2003-02-06	259.67	128.36	146.53	488.27	192.02	186.11		187.22	264.9	224.48	124.74	265.66	272.87		89.01	119.1	70.08	133.46	62.82		215.82	228.52		221.9	110.13	197.32	223.32	73.56	93.37	50.56	90.53		90.4	265.44	78.6
2003-02-07	266.09	132.2	146.11	487.8	192.41	185.22		191.53	271.1	234.4	130.22	277.68	280.48		88.77	118.7	69.88	134.47	61.82		215.71	227.17		224.5	110.02	198.39	220.59	72.55	92.95	51.14	93.18		89.94	263.14	78.86
2003-02-10	261.1	128.24	149.33	479.77	194.37	187.8		187.26	264.1	228.44	122.48	272.81	269.59		90.65	121.25	71.71	138.7	62.76		212.04	224.84		227.3	109.85	200.37	223.94	74.59	93.07	52.35	91.03		91.31	265.87	80.47
2003-02-11	263.84	130.2	148.34	478.08	194.8	187.51		191.04	268.6	236.85	122.5	266.73	272.68		89.81	120.76	71.66	137.71	62.73		211.34	223.5		224.7	109.21	200.99	226.68	79.08	91.16	52.29	89.54		91.43	266.55	79.59
2003-02-12	260.51	128.56	147.63	465.45	193.14	182.96		190.65	267.4	234.65	118.64	264.83	262.43		89.38	119.85	72.13	136.9	62.83		205.52	220.54		222.6	107.6	199.83	223.38	79.57	89.52	51.78	90.19		89.66	261.43	76.7
2003-02-13	261.16	129.21	144.62	471.39	192.93	182.47		192.81	269.5	236.55	118.73	264.27	259.86		87.52	117.36	71.77	133.34	61.84		208.26	221.92		222.2	107.06	200.62	226.9	80.22	87.47	49.79	89.47		89.75	258.62	77.65
2003-02-14	261.23	129.66	145.53	464.71	194.7	182.71		193.8	269.5	235.26	118.31	263.57	264.26		87.77	117.75	73.04	137.99	61.53		205.05	221.92		225.4	107.52	201.03	227.49	81	89.26	50.48	91.99		90.64	259.9	76.92
2003-02-17	261.23	129.66	145.53	464.71	194.7	182.71		193.8	269.5	235.26	118.31	263.57	264.26		87.77	117.75	73.04	137.99	61.53		205.05	221.92		225.4	107.52	201.03	227.49	81	89.26	50.48	91.99		90.64	259.9	76.92
2003-02-18	261.1	129.74	145.24	455.3	194.16	182.77		194.62	268.7	231.53	118.19	262.18	267.35		88.22	117.24	71.39	135.86	60.9		200.45	222.95		225.6	106.6	199.17	227.69	81	89.26	50.48	91.99		90.82	258.96	77.5
2003-02-19	263.2	131.24	145.17	462.78	192.99	184.42		195.44	268.6	233.78	120.78	266.36	276.66		87.85	117.02	72.14	137.4	61.29		203.77	226.32		222.1	105.45	196.7	226.7	81.57	91.58	49.36	89.91		91.14	262.03	77.94
2003-02-20	259.88	128.71	146.56	466.85	193.12	184.87		190.4	263.2	225.92	117.01	263.57	279.99		88.52	117.66	72.74	141.67	61.76		205.58	228.12		225.1	106.52	196.49	225.61	81.19	92.21	49.87	81.38		91.35	263.48	77.65
2003-02-21	265.72	132.75	148.14	465.31	192.14	186.39		195	269.4	234.48	121.28	265.66	295.81		89.11	120.69	71.99	141.75	62.25		204.82	228.37		223.6	106.68	193.19	227.59	81.94	91.05	49.36	81.62		91.49	264.68	79.08
2003-02-24	276.67	140.7	150.1	471.31	189.34	187.39		199.93	276.5	242.23	126.45	274.94	356.87		90.19	122.29	72.37	143.44	63.83		207.5	230.86		219.5	104.99	192.16	226.4	80.56	87.79	48.17	82.52		91.88	266.13	79.52
2003-02-25	268.2	134.96	150.21	465.87	188.61	184.98		197.63	268.5	234.22	124.22	276.57	308.27		90.68	121.46	72.37	144.06	63.44		205.17	227.34		217.8	104.37	192.98	228.09	82.07	85.47	47.13	76.36		90.93	263.14	78.16
2003-02-26	277.6	141.43	151.65	468.04	188.89	186.14		206.62	273.9	238.19	129.45	273.32	346.01		91.16	123.33	72.52	146.07	64.26		206.16	227.98		217.1	103.91	192.98	229.88	82.48	85.58	46.55	80.05		91.08	264.25	79.12
2003-02-27	276.09	141.02	151.17	457.68	186.6	183.06		203.88	272.9	238.78	128.75	276.33	350.45		91.29	122.78	71.24	142.97	64.52		201.56	223.39		210.3	102.15	191.74	231.07	80.83	85.16	46.86	80.05		89.52	259.39	78.13
2003-02-28	278.57	142.64	149.28	462.86	187.64	184.16		200.59	270.8	241.12	130.2	279.81	379.3		90.4	120.91	69.85	140.61	63.83		203.95	224.61		210.5	102.23	192.57	228.29	82.94	88.95	45.55	79.89		89.75	258.79	80
2003-03-03	271.09	137.24	150.01	462.23	188.64	182.78		196.65	269.2	239	125.82	273.09	335.33		90.52	121.65	69.59	143.65	64.01		203.37	228.12		214.4	103.61	193.6	228.98	82.38	88.84	46.17	76.24		89.9	255.8	79.74
2003-03-04	273.8	139.22	149.14	467.09	188.82	181.71		202.18	273.3	242.8	127.35	280.51	329.67		89.84	121.26	69.22	143.1	63.57		205.69	228.12		216.5	104.6	195.05	226.7	82.01	86.84	45.67	77.42		90.02	256.14	77.94
2003-03-05	272.33	138.53	146.81	466.68	188.16	180.56		201.09	272.3	240.33	126.78	279.35	328.73		88.63	118.41	68.88	141.82	62.61		205.64	226.42		213.1	104.37	195.87	225.31	82.51	85.26	46.67	79.1		89.52	254.95	77.17
2003-03-06	273.12	139.02	146.96	471.47	188.69	179.62		202.78	276.8	241.44	128.2	282.13	320.44		88.81	118.19	68.69	141.83	63.14		207.79	228.17		212.9	105.3	198.35	223.23	82.48	85.89	46.78	78.24		89.34	254.61	76.07
2003-03-07	278.15	141.27	147.62	464.5	187.61	180.57		205.49	280.3	252.12	131.9	285.66	320.96		89.16	118.47	68.98	141.59	64.67		204.39	228.91		206.6	103.07	198.14	223.62	83.15	86.53	46.98	79.93		89.66	251.62	79.13
2003-03-10	271.85	137.39	146.45	469.36	186.49	180.49		202.09	277.3	245.96	126.56	285.99	298.48		88.85	117.81	69.6	136.02	64.15		206.75	228.52		207	102.92	195.67	224.62	82.57	84.32	47.32	79.07		89.66	247.05	81.75
2003-03-11	264.46	132.53	148.22	464.54	185.91	179.42		198.03	273.5	239.89	119.23	272.3	274.54		89.85	118.96	71.29	138.11	65.12		204.4	229		205.6	101.84	194.01	226.9	82.61	85.47	45.9	78.36		88.09	239.57	85.25
2003-03-12	265.5	133.39	146.96	459.53	184.55	181.47		200.84	277.1	243.41	118.55	267.66	272.17		89.52	118.22	71.29	133.12	64.29		202.21	226.32		203.1	101.07	194.43	224.52	83.67	82.21	45.55	78.99		88.87	238.19	88.77
2003-03-13	254.76	125.94	145.51	445.98	185.35	183.83		190.01	265.1	231.44	110.31	255.45	251.94		88.49	116.95	71.24	132.47	63.83		196.09	221.68		205.8	101.46	194.43	228.39	84.39	80.21	45.75	77.77		90.49	237.71	91.91
2003-03-14	248.22	122.01	144.92	446.69	185.25	183.41		182.83	251.1	226.23	108.09	239.44	253.96		88.14	117.5	69.97	130.17	63.08		196.44	221.58		203.2	101.61	192.36	228.09	85.4	82.63	45.98	78.08		90.87	236.77	91.73
2003-03-17	243.87	119.61	146.06	446.7	182.56	179.45		178.34	246.5	221.88	103.98	234.57	254.71		88.7	119.54	68.39	130.25	63.49		196.79	217.28		198.6	99.46	189.68	225.61	85.4	81.89	44.32	77.61		90.19	232.51	88.8
2003-03-18	233.57	112.18	145.58	447.54	182.79	180.33		164.69	228.8	208.17	97.16	224.13	249.09		87.96	119.15	69.18	131.81	63.63		197.14	217.92		200.8	98.77	189.68	227.89	84.7	79.89	45.13	80.68		90.9	233.79	89.05
2003-03-19	230.99	110.18	146.79	445.36	182.81	181.98		160.91	225.9	203.79	95.23	221.81	246.42		88.43	120.64	68.99	134.48	63.73		196.26	215.82		200	98.77	191.12	226.5	84.08	80.42	45.55	79.46		91.67	234.98	90.45
2003-03-20	225.88	106.54	145.4	441.44	183.95	181.69		154.12	215.3	195.58	92.18	216.94	246.79		87.88	119.15	69.33	132.23	62.68		194.4	215.58		200	99.62	192.98	228.09	83.67	81.58	46.75	79.69		91.26	234.73	90.34
2003-03-21	218.58	101.62	146.52	432.43	182.27	181.86		147.48	206.6	184.4	85.86	196.98	241.03		88.47	120.55	69.93	131.97	63.4		190.32	212.55		194.1	98.23	191.12	228.98	83.64	82.11	47.21	78.2		91.82	235.41	89.97
2003-03-24	225.26	106.84	145.13	436.68	179.77	180.88		157.08	218.8	194.11	89.9	202.32	247.12		87.79	119.06	68.02	131.31	62.88		192.3	213.28		190.7	96.47	189.06	226.2	81.55	82.63	46.09	76.71		91.94	237.37	87.33
2003-03-25	220.87	103.92	145.49	435.55	179.3	180.89		153.29	209.1	190.93	86.01	206.26	239.58		87.87	119.33	68.2	132.98	62.88		191.66	214.5		190.7	97.01	188.44	227.69	81.74	80.95	44.71	76.16		92.32	239.08	86.19
2003-03-26	223.1	105.62	143.01	437.78	179.11	179.81		156.91	211.1	197.35	88.26	199.54	240.99		86.36	117.38	67.72	129.69	62.08		192.71	214.75		192.9	98.47	188.24	225.91	80.42	79.89	44.63	75.41		92.11	239.08	84.69
2003-03-27	230.43	111.03	140.72	435.67	179.08	179.2		166.45	221.5	209.05	94.4	208.58	245.34		85.64	114.42	67.57	124.81	61.51		191.72	214.5		192.4	98.47	188.85	230.37	79.68	78.53	44.01	75.06		91.64	238.31	84.43
2003-03-28	228.99	109.95	140.83	453.14	179.01	179.69		165.3	220	205.97	91.94	214.62	240.94		86.17	113.39	67.57	126.35	60.78		193.53	216.45		189.5	97.01	188.03	230.27	80.45	81.16	44.86	75.33		91.76	238.99	84.69
2003-03-31	232.28	111.74	139.66	445.49	182.28	180.88		170.12	226	208.92	93.61	213.23	236.91		85.55	112.17	66.97	125	60.58		196.15	218.02		194.6	98.47	195.25	228.09	82.11	80.84	45.17	76.98		92.14	240.19	85.57
2003-04-01	227.36	108.41	140	443.2	181.95	179.16		163.21	219	199.57	89.98	207.89	239.96		85.36	113.04	67.45	125.5	61.13		195.16	216.65		192	97.7	197.73	227.79	82.13	80	44.9	76.63		92.23	240.61	82.78
2003-04-02	222.2	104.39	139.07	437.08	183.75	182.62		156.53	210	188.59	87.27	196.98	237.15		84.82	111.99	66.93	125.43	60.7		192.36	214.94		195.1	98.16	198.35	232.95	82.46	79.89	46.32	77.73		93.06	243.86	85.57
2003-04-03	222.73	105.02	138.08	431.47	182.76	182.82		158.77	212.6	190.27	88.86	199.3	230.31		84.4	111.04	66.44	125.27	59.26		189.63	215.48		191	97.62	197.11	232.36	81.82	81.37	47.29	76.08		92.68	243.34	86.3
2003-04-04	221.48	103.91	138.86	431.85	183.5	183.63		156.86	207.7	189.99	88.17	192.58	231.44		84.69	111.8	65.77	127.07	59.93		189.8	215.58		193.4	97.7	197.32	234.54	82.09	80.63	46.82	78.36		92.68	243.09	87.62
2003-04-07	220.88	102.63	139.89	427.33	185.46	184.9		151.65	207	183.52	86.57	193.13	240.8		84.75	113.86	66.08	128.07	60.59		187.59	216.1		197.5	98.28	201.03	237.6	82	78.99	48.33	77.29		94.12	245.56	87.48
2003-04-08	220.12	102.47	139.17	428.65	184.05	184.25		150.67	208.5	182.4	86.37	196.57	240.28		84.75	112.94	65.71	125.3	60.34		187.99	218.93		194	96.95	200.99	238.37	81.97	76.19	47.96	78.69		94.73	244.97	86.67
2003-04-09	224.03	105.2	139.3	432.72	184.33	184.07		154.43	215.1	189.67	89.19	198.38	244.92		84.61	112.77	65.93	128.02	60.19		189.92	219.31		197.3	96.85	200.66	239.56	82.29	74.65	48.05	77.78		95.32	245.48	85.9
2003-04-10	219.91	102.68	138.24	434.13	183.55	182.78		147.34	208.7	180.52	85.37	198.52	256.42		84.12	111.84	65.89	125.82	59.78		190.56	219.78		196.7	96.21	198.1	238.29	84.42	73.35	48.22	75.12		95.75	244.62	84.4
2003-04-11	221.29	103.38	140.48	435.64	183.16	184.27		148.58	211.5	183.42	86.17	190.72	257.51		85.17	113.45	67.34	130.35	60.86		191.26	220.07		195.9	94.7	198.35	237.82	85.05	73.05	48.63	72.27		97.34	245.39	85.53
2003-04-14	221.25	103.91	139.8	431.64	182.08	183.48		148.31	211.2	182.33	86.67	196.75	263.46		84.79	113.27	67.19	128	60.72		189.16	222.27		193.6	93.71	197.94	241.09	84.26	72.42	46.63	72.51		97.19	244.8	84.8
2003-04-15	224.45	105.63	141.68	432.24	184.42	184.31		150.88	213.8	184.6	88.51	199.3	268.7		85.56	115.06	68.32	131.79	61.27		189.51	221.53		197.6	95.16	200.21	242.18	85.37	73.68	47.63	72.07		97.34	245.31	85.64
2003-04-16	224.29	105.79	142.24	432.9	183.26	182.02		150.88	213.1	186.41	88.4	200.7	269.69		86.55	114.7	68.17	130.97	61.11		189.97	219.68		193.9	93.32	197.94	241.79	85.4	75.47	47.98	72.55		96.57	240.53	85.46
2003-04-17	228.8	108.53	142.98	434.36	185.4	182.96		156.42	219.7	192.43	90.41	202.09	271		87.14	115.02	67.98	131.65	61.58		190.73	218.94		196.6	93.71	199.38	247.05	86.16	75.79	50.1	72.86		96.16	240.96	86.71
2003-04-18	228.8	108.53	142.98	434.36	185.4	182.96		156.42	219.7	192.43	90.41	202.09	271		87.14	115.02	67.98	131.65	61.58		190.73	218.94		196.6	93.71	199.38	247.05	86.16	75.79	50.1	72.86		96.16	240.96	86.71
2003-04-21	230.3	109.27	142.98	442.54	185.91	184.41		158.01	219.7	193.92	91.9	202.09	271.7		87.14	115.02	67.98	131.65	61.58		194.4	222.12		199	93.71	197.52	244.76	86.41	78.53	50.56	73.41		96.69	242.49	87.7
2003-04-22	226.54	106.86	140.86	444.14	185.67	184.61		153.4	216.2	187.19	89.63	202.09	268.7		86.39	112.95	67.38	127.47	60.17		194.92	225.15		196.6	93.32	197.32	242.58	86.03	80	51.44	76.67		96.99	243.43	87.33
2003-04-23	220.78	102.74	140.88	440.85	185.42	186.23		146.06	206.6	180.36	85.73	192.58	265.52		86.63	113.41	66.48	125.45	59.93		193.23	226.51		198.8	94.09	197.11	240.3	84.65	80.11	51.02	74.08		97.14	244.62	88.91
2003-04-24	220.11	102.53	139.85	444.89	183.92	186.2		146	207.7	181.34	86.56	191.88	260		86.02	111.92	65.8	125.61	59.99		195.1	227.49		197.1	93.63	195.25	240.2	82.33	80.11	50.21	75.84		96.66	242.75	90.15
2003-04-25	219.08	101.78	139.82	443.09	183.84	187.05		143.92	206.6	181.34	85.05	195.59	259.43		86.06	111.64	65.77	126.12	59.95		194.28	226.86		196.4	93.17	193.19	238.81	84.08	81.05	49.94	77.97		96.99	243.94	90.56
2003-04-28	213.66	98.22	139.69	444.01	181.67	187.85		139.7	201.4	176.21	82.44	191.18	243		85.64	112.08	66.1	126.25	60.05		194.92	224.36		192	92.63	190.92	241.49	81.64	80	49.36	77.42		97.37	244.37	91.33
2003-04-29	212.59	97.39	141.15	442.79	181.05	188.96		138.33	198.6	173.29	81.44	187.24	245.15		86.34	113.32	67.38	128.37	60.68		194.46	222.9		191.5	91.02	190.92	247.94	79.7	76.84	50.98	78.52		98.52	246.5	91.25
2003-04-30	215.64	99.38	142.28	450.06	181.16	189.19		141.4	202.6	173.59	83.2	190.72	252.13		87.17	113.59	69.55	128.92	61.43		197.6	227.15		191.9	91.17	190.92	249.03	79.21	75.79	53.33	78.2		98.91	245.48	92.06
2003-05-01	215.88	99.38	142.67	454.71	181.83	189.63		142.66	202.8	172.5	83.92	193.04	246.61		87.23	113.8	70.3	131.38	61.03		199.35	233.15		191.2	91.1	191.12	250.72	79.65	77.68	53.25	78.71		99.41	245.99	92.21
2003-05-02	213.94	97.92	141.13	453.55	181.45	193.25		140.69	199.7	167.61	82.49	187.24	246.04		86.64	112.05	69.59	129.06	60.32		198.71	234.23		192.5	92.17	191.95	250.52	78.97	75.47	52.25	76.67		99.94	250.34	94.66
2003-05-05	218.88	101.36	141.13	455.28	181.81	192.97		145.18	199.7	172.9	85.63	187.24	266.36		86.64	112.05	69.59	129.06	60.32		199.46	235.11		195.9	93.86	195.87	249.23	76.72	72.21	52.52	73.72		99.88	249.15	94.99
2003-05-06	216.33	99.37	141.9	455.4	182.62	193.24		140.96	201.8	167.77	82.32	190.26	260.7		87.44	112.44	69.52	129.71	59.87		199.58	234.37		198.8	94.47	196.08	249.93	73.65	74.74	53.52	73.72		100.38	250.6	94.33
2003-05-07	219.02	101.1	143.97	454.39	183.92	190.86		143.64	205.6	169.86	83.78	191	265.71		88.96	114.13	70.37	130.67	60.16		199.32	231.54		204.7	97.31	200.21	248.93	72.01	72.11	52.79	71.64		99.76	246.45	93.6
2003-05-08	222.66	103.64	144.46	462.96	183.55	190.57		147.36	209.5	175.38	86.21	196.29	271.62		88.91	115.1	70.96	131.58	60.43		203.2	234.47		202.5	97.01	200.21	247.94	74.47	70.32	52.95	70.9		99.62	243.75	94.84
2003-05-09	226.9	105.46	144.59	463.38	190.81	191.76		150.64	212.8	179.86	87.37	199.68	273.89		89.32	114.88	71.68	129.72	60.6		203.41	234.37		217.8	102.69	208.05	253.3	75.9	72.32	52.68	71.37		100.38	243.26	96.6
2003-05-12	226.8	104.94	145.49	467.81	193.65	190.57		148.76	209	174.92	86.18	201.67	282.83		89.85	115.93	71.33	130.89	60.59		205.25	237.89		224.6	106.06	208.26	255.09	77.05	74.11	52.71	70.54		100.15	239.47	97.22
2003-05-13	232.24	108.9	147.06	465.67	192.86	189.17		153.9	215.7	180.56	90.08	200.23	299.56		90.3	118.57	71.02	131.09	62.1		204.41	235.6		224.8	105.6	208.67	255.78	76.85	71.68	51.87	68.03		100.32	237.63	96.24
2003-05-14	234.89	110.91	147.38	468.85	192.72	188.22		157.73	220.9	185.05	92.13	202.55	299.37		90.67	118.67	70.23	130.77	62.47		205.75	237.89		223.4	104.83	207.43	257.77	77.89	72.74	50.4	69.01		99.65	235.75	96.24
2003-05-15	233.18	109.26	148.31	468.46	194.84	187.64		155.71	217.3	183.46	90.49	205.8	291.27		90.98	118.97	71.32	134.01	63.1		205.93	233.4		229.9	107.6	211.15	257.57	76.81	72.53	49.9	67.56		99.14	236.09	95.36
2003-05-16	234.27	109.98	147.3	471.09	194.41	190.09		157.57	219.2	185.1	91.13	203.48	290.85		90.19	118.35	70.04	134.64	62.45		207.15	233.89		229.7	107.29	209.91	254.89	77.12	72.74	50.4	68.58		100.03	238.14	97.38
2003-05-19	231.04	108.11	147.21	482.87	190.77	190.7		155.05	215.1	180.43	88.54	205.8	286.45		90.51	118.28	69.44	132.9	62		212.68	235.35		222.9	102.99	203.72	252.9	77.12	74.42	49.9	66.34		99.79	238.4	98.18
2003-05-20	231.51	108.34	146.93	485.02	192.7	187.94		155.71	216.4	180.51	88.79	198.61	288.04		90.73	117.91	68.54	131.14	61.62		213.9	233.01		227.3	105.45	203.72	255.19	76.04	76.63	51.71	64.53		98.02	233.28	97.89
2003-05-21	234.91	110.8	148.68	491.55	191.25	187.72		159.1	220.9	184.55	90.45	206.73	294.83		91.4	119.67	68.92	134.03	62.86		217.22	230.71		225.4	104.91	202.68	254.09	76.01	74.63	50.87	64.02		99.11	234.9	96.2
2003-05-22	233.06	109.85	148.63	486.06	189.55	186.77		158.12	219.3	186.56	89.86	204.41	287.62		90.73	119.68	69.74	138.52	62.43		214.83	227.64		220.9	102.15	201.24	248.83	76.12	76.32	51.1	65.55		98.97	233.79	95.54
2003-05-23	234.15	110.86	147.2	486.91	188.99	185.87		159.82	221.3	187.15	90.13	205.57	291.51		89.9	118.92	68.77	135.81	61.9		215.3	226.9		219	100.23	201.24	249.43	75.68	77.26	50.56	65.87		99.05	232.68	94.88
2003-05-26	234.15	110.86	147.2	486.91	188.99	185.87		159.82	221.3	187.15	90.13	205.57	291.51		89.9	118.92	68.77	135.81	61.9		215.3	226.9		219	100.23	201.24	249.43	75.68	77.26	50.56	65.87		99.05	232.68	94.88
2003-05-27	233.51	110.29	149.21	485.51	188.13	187.61		160.86	222.4	185.86	90.27	202.55	281.44		90.83	121.12	69.29	138.99	62.33		214.72	225.83		222.2	101.77	199.79	250.32	74.63	75.47	47.09	61.9		100.56	237.46	94
2003-05-28	230.28	108.31	148.14	482.48	185.53	190.45		156.64	216.4	183.57	88.18	202.09	281.67		90.17	119.54	69.67	139.47	61.98		213.2	226.56		216.5	100.15	199.17	247.34	74.02	73.37	46.63	62.22		101.15	239.08	96.94
2003-05-29	232.95	109.93	148.95	487.41	186.57	190.82		159.49	219.4	184.75	90.54	205.34	284.02		90.79	119.51	70.08	143.45	61.07		215.82	223.39		219.8	101.23	202.27	250.12	72.82	73.37	45.67	57.78		100.95	238.57	97.85
2003-05-30	235.24	111.54	150.33	480.88	186.11	191.37		162.01	221.3	186.21	90.87	205.34	292.68		91.86	120.85	70.42	143.05	61.35		212.86	221.34		220	100.46	201.65	247.94	71.97	74.53	44.94	58.64		100.77	238.05	99.02
2003-06-02	240.64	115.36	152.99	482.49	183.7	193.89		168.31	228.8	193.57	93.02	214.15	300.22		92.89	122.64	71.2	150.49	62.9		213.73	220.12		216.3	98.85	199.38	243.18	71.31	72.95	46.21	60.49		102.39	243.17	99.02
2003-06-03	239.77	115.04	152.47	481.54	182.4	192.91		168.09	228	193.83	92.93	213.69	297.78		92.67	121.86	70.94	149.09	63.49		213.26	220.21		216.8	99	198.14	242.28	69.19	70.84	45.9	60.09		101.39	241.47	98.99
2003-06-04	236.97	113.28	151.22	478.18	181.31	193.86		164.69	224.2	188.68	91.35	210.21	298.48		91.65	120.99	70.79	149.09	62.92		211.69	219.73		212.7	97.31	196.08	244.27	70.63	70.42	45.67	60.41		101.71	241.55	100.2
2003-06-05	240.71	115.88	151.39	485.34	181.99	191.93		168.48	228.8	193.24	93.79	214.62	305.32		91.29	121.42	71.24	151.19	63.24		215.13	219.73		217.5	97.77	194.63	245.66	71.87	68.63	45.48	58.96		100.65	238.48	99.61
2003-06-06	242.42	116.89	151.2	479.66	183.84	191.7		170.32	231.7	194.46	95.06	216.29	305.46		91.45	121.36	71.39	148.03	63.47		212.21	222.05		218.7	98.74	196.86	246.27	73.2	70.4	46.07	58.8		100.21	236.6	100.56
2003-06-09	241.65	116.49	148.57	477.16	184.33	191.43		170.24	233.3	194.72	94.84	220.93	297.31		89.58	119.85	69.68	145.62	62.55		211.11	220.86		224.2	100.58	194.63	239.29	75.71	69.31	46.01	58.95		99.97	235.75	100.76
2003-06-10	242.53	116.85	147.53	464.89	186.91	192.28		170.25	233.4	197.76	95.9	217.45	298.9		88.36	119.31	69.52	147.57	62.23		205.4	218.64		229.8	102.5	196.66	238.17	78.17	69.39	47.36	57.89		100.65	238.05	100.37
2003-06-11	242.86	117.24	146.73	469.28	187.91	187.8		171.61	235	199.62	96.46	220.05	294.27		87.63	119.48	69.72	145.78	61.88		207.38	220.23		228.3	101.47	200.12	234.76	82.83	68	48.4	58.23		99.29	232.94	97.44
2003-06-12	236.06	112.22	146.75	466.56	189.11	186.2		166.06	229.2	191.25	93.5	214.62	267.63		87.82	120.11	69.85	141.94	62.25		206.04	220.65		232.6	103.3	202.27	229.28	84.75	66.63	48.75	58.05		98.97	229.61	97.23
2003-06-13	230.75	109.39	145.25	471.15	183.66	187.84		160.75	221.9	184.51	90.75	205.57	269.97		86.88	118.9	69.7	139.36	62.23		207.96	224.12		219.3	98.7	197.73	222.33	83.99	67.26	47.98	57.66		99.14	230.29	99.13
2003-06-16	231.5	110.18	144.74	474.49	183.08	185.34		162.06	225.2	183.55	90.96	208.12	271.7		86.69	118.73	69.67	136.64	62.35		209.42	225.93		218	97.31	196.49	222.53	84.13	67.58	47.63	58.92		99.05	228.84	96.42
2003-06-17	232.21	110.24	147.89	479.45	183.81	186.5		161.57	225.6	184.18	91.9	209.05	271.28		88.82	121.07	70.45	140.06	63.08		211.81	225.83		219.3	97.62	197.11	224.91	84.33	66.84	47.36	60.88		99.56	230.29	97.05
2003-06-18	229.53	108.11	149.35	471.74	184.46	188.11		157.68	222.7	181.54	90.88	204.64	265.24		89.97	121.67	71.13	141.09	63.87		208.31	223.29		220	97.54	198.76	227.89	84.19	66.53	46.63	61.67		99.53	230.72	99.13
2003-06-19	230.14	108.74	148.55	476.68	184.06	186.03		156.25	222.6	178.88	89.79	205.1	282.19		89.01	121.63	71.05	141.46	63.65		210.64	223.83		219	97.77	198.97	227.3	83.96	67.26	45.28	58.72		99.35	229.1	97.16
2003-06-20	232.94	111.04	146.9	470.16	182.98	186.26		161.57	228.9	184.53	92.57	210.67	276.34		88.23	120.66	71.09	136.97	62.81		207.67	221.83		216.8	96.24	196.9	225.71	84.18	67.89	44.86	61		100.09	230.63	96.31
2003-06-23	231.49	110.48	145.15	466.4	180.48	187.2		159.87	228.3	182.33	91.75	211.83	278.07		87.28	119.54	69.52	133.14	62.65		205.75	223.29		212.6	95.24	194.43	223.82	83.14	65.79	45.01	61		100.89	233.7	95.54
2003-06-24	228.8	108.81	145.68	457.91	179.31	186.9		157.73	226	179.34	90.95	209.51	270.53		87.69	119.45	69.44	134.6	62.98		201.85	221.14		209.8	94.32	193.6	224.71	81.94	65.05	45.94	60.41		100.62	232.85	95.73
2003-06-25	234.38	112.49	145.3	461.81	180.05	189.21		164.15	234.4	186.12	95.14	216.01	273.2		87.53	118.57	69.82	135.12	62.81		203.54	223.44		209.3	94.55	193.81	227.2	84.13	65.37	45.09	61.74		101.51	237.03	96.24
2003-06-26	227.79	108.3	144.77	454.91	177.77	188.73		158.99	228.8	181.21	91.45	212.3	253.3		87.17	117.82	70.45	135.71	62.39		200.4	221.34		208	94.55	188.24	220.84	82.81	66.32	46.52	61.94		101.62	237.29	95.36
2003-06-27	229.23	109.11	146.04	456.36	177.95	189.92		160.42	231.8	185.12	92.56	211.6	251.05		87.92	118.66	72.74	137	62.65		201.15	220.61		206.4	94.24	189.68	221.64	83.71	64.84	46.71	64.18		101.98	238.65	96.13
2003-06-30	233.2	112.12	144.08	457.74	178.11	188.36		165.46	239.4	190.51	95.43	219.03	253.35		86.91	117.08	72.37	132.34	62.53		201.62	223.05		210.7	95.01	184.73	219.35	85.13	65.47	47.05	64.85		102.42	238.48	93.82
2003-07-01	233.82	112.24	143.79	464.43	179.83	188.66		166.61	239.8	192.48	95.97	216.94	248.95		86.74	116.21	71.47	133.95	62.73		204.76	223.88		213.4	95.01	185.96	221.94	87.89	65.47	46.98	64.22		102.01	238.65	94.3
2003-07-02	232.72	111.19	146.12	464.8	180.12	189.76		165.24	237.6	192.08	95.13	218.1	243.42		88.08	117.98	72.82	136.84	63.75		204.7	226.81		213.2	94.86	184.31	220.74	87.89	67.89	49.06	64.77		102.42	240.96	94.37
2003-07-03	233.62	111.98	144.48	464.83	178.7	190.72		166.72	239.7	192.98	94.83	222.27	244.69		86.99	116.67	73.04	133.79	63.95		204.53	229.15		210.5	94.09	183.49	217.57	88.19	67.26	48.17	64.69		101.92	239.76	96.64
2003-07-04	233.62	111.98	144.48	464.83	178.7	190.72		166.72	239.7	192.98	94.83	222.27	244.69		86.99	116.67	73.04	133.79	63.95		204.53	229.15		210.5	94.09	183.49	217.57	88.19	67.26	48.17	64.69		101.92	239.76	96.64
2003-07-07	232.22	111.61	147.62	461.68	177.25	194.1		165.13	236.2	193.48	94.1	216.24	251.94		88.76	118.96	74.17	139.5	64.81		202.84	231.35		207.8	92.71	181.22	213.2	88.75	68.53	47.79	65.28		103.69	244.88	97.85
2003-07-08	234.51	112.47	148.23	457.23	178.16	192.74		165.3	237.3	196.04	94.79	216.43	258.05		89.04	119.68	77.08	139.07	64.66		200.68	231.69		209	92.48	184.31	213.8	87.99	68.74	48.17	64.73		103.85	247.15	94.46
2003-07-09	237.88	114.78	149.23	457.62	179.69	189.16		168.69	243.1	201.45	97.98	221.07	259.24		89.81	120.25	76.99	140.34	64.77		200.55	235.6		215.1	93.71	182.25	216.38	88.93	69.26	48.83	62.37		102.99	243.87	91.55
2003-07-10	236.27	114.07	149.66	458.8	176.61	188.99		169.28	243.6	198.45	98.14	227.56	247.36		89.81	121.09	75.92	141.65	65.14		201.15	235.11		213.7	93.48	177.5	210.42	87.99	67.79	47.48	60.05		103.44	245.49	90.16
2003-07-11	236.56	114.28	149.67	459.78	177.41	186.99		170.43	244.6	199.73	98.58	229.51	242.78		89.65	121.16	76.43	141.67	65.55		201.67	234.62		218.2	94.47	176.06	209.73	88.05	68.53	47.67	59.98		103.17	245.34	87.45
2003-07-14	235.79	113.74	151.53	463.38	177.31	184.64		170.17	243.1	198.33	98.76	225.29	240.71		90.33	123.55	77.09	143	67.02		203.42	234.23		216.3	94.93	175.03	210.12	89.19	68.95	48.59	58.44		102.84	245.56	84.03
2003-07-15	234.92	113.6	150.42	455.45	175.69	183.27		170.5	244.2	196.91	99.43	226.45	236.3		89.6	122.87	76.27	141.17	66.98		200.16	227.44		213.9	95.32	172.14	206.95	88.05	69.89	48.29	58.09		103.54	246.42	81.28
2003-07-16	231.49	110.88	149.98	456.7	176.48	186.46		166.67	238.3	189.99	96.5	222.74	231.76		89.36	122.61	76.04	141.01	66.33		200.75	227.69		217.6	96.78	171.72	207.44	86.95	70	48.52	59.47		105.02	251.37	82.42
2003-07-17	233.26	112.03	149.21	458.16	177.3	186.55		168.37	240.6	189.88	97.38	224.13	236.82		88.79	122.27	76.79	138.96	66.35		201.39	228.42		222.2	98.39	171.1	205.26	85.86	70.53	48.94	60.76		105.38	252.73	81.61
2003-07-18	234.96	112.99	149.95	462.35	178.61	186.34		170.06	243	195.6	98.01	225.29	234.81		89.38	121.77	78.59	141.14	66.6		203.19	230.96		227.7	100.54	170.07	202.88	87.38	71.68	48.67	57.58		105.61	253.24	80.91
2003-07-21	234.58	112.72	148.72	467	178.6	186.8		168.97	242	195.34	97.35	221.58	238.74		88.76	120.44	77.54	139.36	66.7		205.34	231.93		227	100.23	171.93	203.67	86.88	72.11	46.4	57.46		105.52	254.78	80.69
2003-07-22	227.52	107.91	148.23	466.96	178.04	185.8		161.62	232.1	187.15	92.93	216.94	226.99		88.25	120.21	75.44	140.39	66.92		205.17	233.89		226.1	99.46	172.14	203.87	84.9	73.89	45.82	56.05		105.79	256.23	78.27
2003-07-23	229.02	108.56	149.37	478.97	179.06	187.06		162.61	234.4	190.1	93.71	215.08	226.66		89.2	120.78	77.54	140.06	67.16		209.83	247.56		234.9	102.23	169.66	202.58	84.33	72.84	45.75	56.76		107.09	260.84	76.88
2003-07-24	230.66	109.47	152.61	483.79	179.09	186.68		165.63	238	191.6	95.13	216.94	220.25		91.64	123.05	78.18	143.28	67.41		211.98	249.51		233.1	102.07	169.66	202.68	86.18	72.42	45.44	56.87		106.62	258.96	77.61
2003-07-25	230.91	109.41	153.78	484.11	179.52	188.1		165.35	238	191.23	95.14	219.95	219.64		91.78	124.15	78.82	148.01	67.85		212.27	247.8		232.4	101.61	170.49	204.37	85.81	72.95	46.86	57.5		106.59	261.01	78.46
2003-07-28	231.04	109.02	154.4	487.64	182.16	188.21		165.02	237.4	190.4	94.87	217.17	218.42		91.84	125.32	79.64	148.32	68.2		213.5	253.66		237.2	103.53	173.17	208.24	86.16	74	47.25	56.25		107.27	264.42	76.33
2003-07-29	231.29	109.26	155.04	483.63	181.88	187.64		165.73	237.4	190.32	95.49	220.19	217.16		92.54	125.25	78.82	150.01	67.94		211.69	252.2		235.6	103.68	173.37	205.06	84.55	75.79	48.48	58.05		106.94	265.19	75.16
2003-07-30	232.85	110.9	153.26	476.1	179.65	187.57		168.15	241.1	195.73	97.51	220.65	218.56		91.33	124.54	78.14	146.92	67.2		208.49	247.07		230.2	102.3	171.52	205.86	83.65	74.63	48.32	58.33		106.76	264.93	75.27
2003-07-31	233.16	110.75	156.23	473.8	180.8	187.63		167.38	239.7	193.9	96.99	226.22	220.9		93.34	126.66	79.19	149.33	68.46		207.15	250		236.5	105.07	170.07	202.08	83.14	75.89	48.86	57.54		106.67	265.19	75.23
2003-08-01	241.81	116.8	155.21	463.9	181.92	188.43		177.08	254.2	205.95	103.38	234.8	228.2		92.7	126.59	78.29	146.54	67.96		202.49	248.88		238.2	106.37	170.69	205.46	82.4	76.21	50.1	57.54		107.21	267.24	74.97
2003-08-04	238.79	114.5	153.71	467.03	183	188.01		174.5	249.9	202.3	101.37	237.59	216.78		91.46	125.3	78.22	147.13	67.49		204.3	245.12		240.2	107.14	172.96	204.96	81.79	77.16	50.06	57.97		107.06	264.68	75.96
2003-08-05	240.46	116.04	153.66	466.74	181.82	186.94		176.59	252.9	208.24	102.78	238.75	218.98		91.27	125.62	78.44	146.78	67.59		204.47	241.21		237.3	105.76	172.96	203.57	81.64	77.37	48.71	57.7		106.29	261.26	76.73
2003-08-06	239.42	114.84	153.2	468.44	184.29	188.67		173.74	249	206.78	101.29	234.8	222.16		91.17	124.89	77.99	146.28	67.35		205.17	242.68		243.3	108.44	174.61	204.47	83.74	76.63	49.21	56.36		106.59	262.2	78.57
2003-08-07	243.9	118.03	155	471.09	183.68	187.46		177.34	255.3	208	103.94	237.82	238.43		92.04	126.68	79	148.38	68.24		206.16	246.13		244.3	108.96	176.55	204.66	82.07	71.47	50.01	57.3		105.93	259.73	78.53
2003-08-08	242.46	116.88	151.39	475.35	184.65	190.39		176.13	252.1	204.04	102.86	235.27	236.87		90.1	124.46	75.68	143.81	65.59		208.37	244.04		246	109.78	178.53	206.65	82.63	69.68	49.89	58.03		106.73	263.82	80.03
2003-08-11	242.01	116.5	151.54	481.99	185.61	188.3		175.07	250.6	199.43	102.22	236.01	241.66		89.9	125.06	76.12	144.75	65.44		211.52	244.61		248.8	111.56	177.3	210.62	81.66	71.68	48.37	58.39		106	260.07	79.52
2003-08-12	242.91	116.7	150.97	476.89	189.35	187.76		174.5	250.1	199.72	102.26	235.73	246.47		89.94	123.09	75.99	145.81	65.29		209.59	238.07		252.4	113.63	188.03	216.97	80.05	70.84	48.37	57.43		106.28	261.95	77.5
2003-08-13	238.91	113.56	151.27	482.79	190.74	188.25		168.8	242	193.83	99.19	230.86	245.06		90.63	122.91	71.92	146.63	65.21		211.75	246.48		255.8	115.2	189.47	215.88	81	69.68	49.75	58.09		106.38	262.54	77.83
2003-08-14	238.39	113	152.6	487.44	191.36	187.71		170.06	243.7	195.99	99.9	225.99	230.64		91.37	124.13	71.43	148.88	65.64		213.96	246.68		258.7	118.5	189.47	217.87	79.91	68.53	48.67	58.17		106.53	263.4	76.48
2003-08-15	238.11	112.72	151.34	483.16	192.64	187.97		169.85	243.4	196.12	98.86	227.38	229		90.89	122.91	71.77	148.24	63.55		212.33	241.45		265.3	120.26	189.47	218.26	79.44	68.32	48.44	57.58		107.24	264.85	75.74
2003-08-18	238.78	112.44	151.57	477.34	196.86	190.24		169.24	242	195.88	97.8	228.77	230.26		90.57	123.94	72.18	150.57	62.67		209.54	241.45		267.9	122.03	196.7	230.47	79.84	69.16	47.94	59.23		107.47	267.92	77.1
2003-08-19	237.9	112.25	153.68	481.67	192.49	190.88		168.26	240.8	196.3	97.45	225.99	233.73		91.75	124.75	73.04	155.87	63.67		211.34	244.82		258.7	117.11	191.95	226.3	80.12	68	47.86	58.96		107.74	267.24	78.35
2003-08-20	240.91	113.92	153.5	486.75	194.04	193.75		170.12	243.6	199.11	98.81	227.38	241.13		91.51	125.14	73.57	154.5	63.67		213.67	246.19		257	117.19	195.05	228.98	82.1	69.16	47.82	60.57		109.45	272.35	78.82
2003-08-21	245.38	117.38	152.3	479.82	192.86	194.27		174.72	250.3	207.32	102.34	234.34	248.38		90.36	124.34	73.87	154.31	63.81		210.64	242.48		255.1	115.66	191.95	229.97	81.52	68.21	49.25	62.73		109.66	275.51	77.61
2003-08-22	245.91	117.44	153.48	483.29	193.52	195.92		174.5	250.1	206.95	102.14	236.89	249.79		91.43	125.39	74.09	153.83	63.67		212.1	245.07		254.5	114.97	194.22	232.75	81.4	68.84	48.63	63.47		109.6	278.5	78.24
2003-08-25	243.47	115.91	153.48	480.95	193.05	194.26		172.97	250.1	202.69	101.12	236.89	240.24		91.43	125.39	74.09	153.83	63.67		210.99	244.87		251.9	113.97	194.43	232.85	81.22	69.05	48.86	65.51		109.13	273.55	78.97
2003-08-26	244.21	116.32	152.33	486.38	193.67	195.19		175.11	250.2	203	101.92	234.34	237.66		90.98	124.18	73.49	151.79	63.18		213.55	245.41		253.6	114.81	194.63	228.88	81.79	70.42	48.48	68.07		109.57	275.77	78.82
2003-08-27	240.59	113.49	152.14	496.3	193.6	198.35		171.05	245.5	198.5	99.43	230.63	228.63		91.24	123.58	74.02	149.36	63.49		217.8	251.76		253.6	114.35	195.67	230.57	82.06	69.05	48.09	66.57		111.34	280.89	79.7
2003-08-28	242.06	114.55	151.16	493.22	193.96	197.58		172.64	247.7	200.42	100.07	232.48	231.48		90.51	122.57	74.02	149.16	63.45		216.35	251.46		252.6	113.28	197.11	233.55	83.04	67.37	48.59	68.85		110.25	280.03	79.48
2003-08-29	242.46	114.25	153.03	499.38	196.27	199.46		173.02	248.8	202.63	100.35	236.19	221.51		91.06	125	75.82	151.37	64.48		219.38	250.59		258.5	115.58	199.59	233.85	84.21	66.21	48.83	69.17		110.96	282.76	80.33
2003-09-01	242.46	114.25	153.03	499.38	196.27	199.46		173.02	248.8	202.63	100.35	236.19	221.51		91.06	125	75.82	151.37	64.48		219.38	250.59		258.5	115.58	199.59	233.85	84.21	66.21	48.83	69.17		110.96	282.76	80.33
2003-09-02	232.18	107.11	154.76	495.35	194.35	200.61		161.19	232	184.99	93.62	221.35	217.2		91.37	126.35	76.87	159	64.81		217.92	244.63		256	113.97	198.14	228.09	84.5	65.26	49.06	68.07		111.25	284.39	80.91
2003-09-03	233.17	107.52	156.21	496.77	194.15	203.73		161.62	234	183.57	94.17	219.95	219.78		92.07	128.06	77.02	160.01	65.6		218.33	248.05		252.1	113.05	201.65	230.57	84.69	64.53	48.79	65.32		112.88	289.5	81.79
2003-09-04	232.15	106.91	154.05	495.19	194.41	204.05		158.83	231.7	186.17	92.93	215.08	225.21		90.97	126.91	76.34	154.99	64.36		217.75	245.85		249.5	112.28	203.92	233.55	85.06	62.84	50.02	66.93		112.49	289.76	82.23
2003-09-05	231.59	106.48	156.06	501.84	192.48	206.02		158.28	229.4	188.07	92.29	215.31	223.38		91.89	128.79	78.14	157.94	65.05		220.48	251.46		243.6	109.75	200.62	233.15	85.37	63.68	51.1	66.77		112.7	290.19	84.76
2003-09-08	231.33	106.2	155.17	498.45	192.79	208.28		158.19	229.2	186.14	92.46	217.68	220.65		91.23	128.08	77.98	156.84	65.27		219.03	249.36		245.5	110.21	198.35	234.24	84.49	63.81	54.18	66.61		113.83	293.14	85.87
2003-09-09	232.91	107.43	151.81	507.75	193.33	207.54		160.03	230.8	187.68	93.84	216.38	225.9		88.27	126.71	76.88	154.81	64.52		222.87	257.08		243.3	109.52	200.41	237.62	85.24	63.96	54.56	65.44		113.37	292.99	85.06
2003-09-10	234.76	108.69	150.84	505.69	194.39	207.15		161.12	231.8	184.61	94.66	217.17	238.51		87.39	125.4	77.66	155.89	64.71		221.88	257.08		242.7	109.75	200	236.82	88.96	65.92	54.49	64.06		112.78	290.67	86.08
2003-09-11	231.83	106.44	154.21	505.98	193.23	209.05		158.52	227.5	177.44	93.23	215.78	231.2		89.8	128.38	77.74	158.44	64.98		221.7	260.99		238.7	107.98	192.36	244.47	93.23	65.52	55.49	60.02		114.49	292.75	86.99
2003-09-12	229.41	105.25	153.37	500.2	192.49	204.32		155.65	223	175.03	92.51	209.74	235.74		89.57	127.05	77.39	157.72	64.52		219.43	254.74		238.5	107.75	188.24	247.34	94.1	66.21	54.02	58.88		112.2	287.9	83.85
2003-09-15	228.65	104.75	153.94	498.57	191.81	204.8		154.83	223.6	175.23	92.17	210.21	231.62		89.78	127.66	77.47	158.68	64.93		218.68	254.39		241.7	108.52	187.41	245.76	93.48	64.84	50.64	59.39		112.7	287.97	84.32
2003-09-16	225.42	103	153.17	497.52	189.62	202.57		151.7	220	171.59	90.77	206.96	229.66		89.39	126.49	77.69	158.44	64.75		218.1	255.37		239.9	108.21	185.14	242.48	91.6	65.47	48.21	57.74		112.11	284.64	83.3
2003-09-17	222.81	100.96	153.82	501.3	189.9	203.86		148.85	216.8	164.64	88.26	203.25	227.17		89.47	127.41	77.84	160.45	64.87		219.67	258.4		237.2	107.29	184.73	245.06	94.75	64.21	49.06	59.51		112.79	285.67	84.32
2003-09-18	221.83	100.44	154.86	501.57	188.37	203.58		149.29	216.7	164.01	87.73	201.16	221.18		90.13	128.17	77.99	162.57	64.79		219.9	257.08		231.2	104.6	184.73	248.93	93.68	65.05	48.21	58.05		112.46	284.13	84.95
2003-09-19	221.3	99.65	156.31	508.1	190.44	202.79		148.36	214.9	162.22	86.69	197.91	220.29		91.25	128.99	78.48	162.94	65.68		222.93	258.4		235.6	105.76	186.58	253.3	93.3	65.16	48.52	59.66		111.67	281.83	85.46
2003-09-22	222.49	100.17	156.68	514.51	191.64	203.66		149.02	216.3	162.88	87.02	201.16	221.13		91.14	129.15	80.54	165.26	65.6		226.07	257.57		234.4	105.91	188.03	258.56	92.8	66.74	49.87	59.03		111.99	284.3	85.13
2003-09-23	222.35	100.09	156.01	512.69	191.03	205.71		148.69	215.7	163.62	87.49	202.78	219.92		90.83	128.3	80.5	164.19	65.66		225.31	256.1		233.9	105.07	184.73	258.46	94.42	66.11	49.44	62.96		113.76	289.42	84.4
2003-09-24	228.1	103.86	156.92	514.92	192.93	204.77		154.77	225	171.04	91.46	212.06	222.49		91.24	129.07	80.46	165.26	66.62		226.13	259.28		239.5	107.37	185.14	259.26	94.51	65.89	50.33	64.3		113.85	288.99	83.26
2003-09-25	228.22	103.75	156.77	511.16	194.54	204.57		155.05	225.8	171.26	91.1	210.9	220.2		91.19	128.53	80.39	165.86	66.74		224.67	254.98		244.6	110.05	186.79	260.25	94.14	64.74	50.1	65.32		113.44	287.97	83.74
2003-09-26	226.82	103.21	154.8	505.56	194.06	201.56		154.34	224.4	171.61	91.54	210.21	216.36		89.63	127.41	79.9	163.87	66.53		222.29	251.22		243.9	109.36	186.79	260.64	93.65	65.79	48.79	62.92		112.79	284.13	81.9
2003-09-29	229.43	104.77	155.58	506.68	195.58	201.6		155.65	225.5	169.56	92.49	215.31	229.19		90.33	128.03	79.94	164.46	66.09		223.1	247.8		241.1	108.29	186.58	271.27	96.4	67.37	48.83	63.04		113.73	288.57	78.97
2003-09-30	232.63	107.06	154.93	510.75	195.29	202.01		160.03	231.9	175.45	95.64	219.26	226.14		90.08	127.02	81.66	162.85	65.92		224.79	251.07		244.4	109.52	181.84	268.88	96.77	67.79	48.44	63.86		114.12	289.93	78.6
2003-10-01	233.27	107.17	155.11	509.11	196.45	204.68		161.08	234.3	175.76	96.98	219.72	218.98		90.21	127.3	81.63	162.85	65.8		224.15	249.27		247.2	111.2	181.84	272.85	95.97	67.79	50.17	61.39		115.53	292.32	80.55
2003-10-02	235.34	108.53	156.73	507.49	196.12	205.47		163.54	236.7	179.12	98.17	224.36	219.4		90.63	128.97	82.38	167.67	66.29		223.39	249.02		243.6	110.67	181.84	276.72	97.18	67.16	49.67	61.04		116.54	294.2	80.22
2003-10-03	237.71	110.51	157.82	488.69	194.59	205.5		166.61	240.1	185.8	99.33	225.99	223.19		91.19	129.78	82.49	169.6	66.9		215.42	236.08		239	108.83	184.11	269.18	95.8	68.11	50.13	61.27		117.48	294.62	79.67
2003-10-06	238.31	111.08	157.93	492.53	191.93	208.69		167	241.7	183.96	98.66	227.38	229.61		91.05	129.32	83.01	170.66	68.18		217.34	235.11		231.4	105.68	182.66	271.56	97.45	65.58	48.67	60.72		119.26	299.4	80.8
2003-10-07	240.07	112.06	160.27	498.53	190.79	212.1		166.63	242.4	181.74	99.69	227.1	243.14		92.47	131.02	84.03	172.28	69.9		219.96	238.28		225.6	104.3	184.52	273.29	96.8	64.11	48.75	60.84		121.03	304.52	82.05
2003-10-08	238.66	110.93	161.39	496.26	189.38	216.68		163.58	238.6	179.65	99.06	225.8	245.96		93.24	132.14	84.29	173.37	69.65		218.91	237.79		222.4	103.15	182.87	269.94	98.8	63.89	48.25	57.19		122.8	309.64	84.98
2003-10-09	246.6	116.56	162.87	488.51	189.93	214.46		170.22	248.9	189.25	104.41	236.29	265.58		94.35	132.55	85.26	174.82	70.67		215.3	236.43		222.1	102.53	183.08	275.59	99.32	63.26	47.9	57.58		118.22	309.73	83.33
2003-10-10	252.29	120.33	162.8	494.28	189.79	218.09		175.3	254.1	191	108.07	249.7	279.61		93.96	133.25	84.38	175.54	70.6		217.8	239.75		221.7	102.38	178.53	283.35	101.79	62.74	47.13	57.34		118.27	314.85	85.5
2003-10-13	252.94	119.87	166.65	496.8	191.99	222.66		175.71	253.4	188.05	107.23	243.39	279.15		95.18	136.98	91.19	181.26	72.81		218.74	243.16		226.6	103.3	179.57	291.31	101.42	62.84	46.63	58.52		120.04	319.97	88.43
2003-10-14	251.45	119.35	163.6	497.01	191.1	219.85		175	252.1	189.12	107.13	245.01	274.84		93.59	135.84	84.89	176.67	70.8		219.03	240.82		220.9	102	180.39	292.01	101.91	63.05	47.32	57.34		118.27	317.32	86.56
2003-10-15	251.19	118.79	165.69	493.37	192.93	219.55		174.61	252.3	188.85	106.61	242.46	270.62		94.35	139.05	86.76	176.91	71.78		217.22	241.55		227	103.61	178.74	288.04	105.98	64.21	47.02	58.13		116.56	312.71	89.49
2003-10-16	249.57	118.04	166.79	493.29	192.36	213.56		173.52	251.5	186.45	105.74	241.07	269.31		95.45	139.07	87.96	176.35	72.69		217.28	240.33		228.2	103.68	177.3	287.94	105.42	62.84	47.29	57.27		114.79	304.18	86.56
2003-10-17	243.41	113.82	166.35	492.22	191.14	214.96		168.26	243.8	180.32	101.98	228.54	256.02		95.8	138.54	86.99	173.86	71.7		216.7	241.21		222.7	101.77	176.88	289.53	107.46	62.63	46.59	53.69		112.88	307.34	87.37
2003-10-20	241.01	112.06	168.37	495.43	192.36	210.49		166.78	240.9	180.73	101.18	232.02	241.03		95.94	141.35	89.16	178.72	72.85		217.98	244.38		226.5	102.84	176.47	290.02	107.34	63.37	47.44	54.4		111.1	302.22	84.58
2003-10-21	241.32	112.12	167.79	505.17	194.2	208.09		166.17	240.3	179.44	101.3	233.87	244.64		95.05	140.68	89.69	181.81	72.79		222.4	247.46		231	104.53	178.12	290.12	107.16	63.68	48.09	55.26		109.98	301.96	81.65
2003-10-22	240.51	110.97	169.04	511.54	199.06	203.51		163.98	237.3	175.52	100.07	233.18	245.72		95.39	142.33	90.89	183.01	73.79		225.2	250.73		240.5	108.75	181.84	298.56	110.4	62.63	47.63	54.48		108.21	296.84	78.71
2003-10-23	243.27	111.87	167.09	509.66	206.46	205.03		166.06	240	178.31	101.51	232.02	243.33		94.51	140.4	90.85	179.2	73.12		224.15	252.54		250.7	112.2	194.01	304.52	114.67	62.53	48.13	55.34		109.57	301.96	77.36
2003-10-24	242.53	111.1	165.63	514.7	207.57	207.13		165.3	239.3	179.36	100.66	233.64	236.59		94.4	138.77	89.24	174.5	72.31		226.6	252.2		250.6	112.59	194.01	304.61	116.83	64.21	48.59	56.25		111.34	306.74	76.92
2003-10-27	240.54	109.38	167.96	513.71	207.45	209.88		163.98	238.3	177.74	99.1	229.47	225.02		95.5	140.75	89.84	179.72	72.87		226.01	253.52		249.2	111.74	194.22	303.13	116.99	65.16	49.71	55.77		113.11	312.03	77.1
2003-10-28	239.58	108.5	167.43	507.1	211.01	206.22		162.01	236	177.26	97.73	226.22	226.43		94.75	140.58	90.55	180.52	72.87		223.22	248.88		256	114.12	198.35	312.56	116.65	64.63	49.71	55.42		111.34	306.91	75.49
2003-10-29	238.46	106.96	170.19	511.84	212.93	209.71		158.45	231	175.28	96.51	225.99	227.46		96.01	142.74	93.59	184.18	74.68		225.31	251.07		255	114.2	204.95	319.01	117.71	64.42	47.21	56.21		112.08	312.03	77.21
2003-10-30	234.8	104.72	172.33	508.63	210.39	208.19		156.03	227.4	168.94	94.53	221.11	220.53		96.96	145.4	93.59	188.87	74.13		223.8	250.73		250.4	112.74	204.54	317.22	113.45	65.16	45.98	56.13		110.78	309.39	77.06
2003-10-31	238.49	107.46	173.32	508.3	208.49	209.63		159.54	232.7	173.62	97.21	225.06	229.09		96.61	146.35	98.76	191.36	75.66		223.92	247.31		250.7	112.59	204.13	316.72	109.18	62.42	45.17	56.56		111.99	310.24	78.2
2003-11-03	235.63	105.99	170.6	498.06	205.86	211.38		158.39	230.7	171.85	95.4	225.06	220.29		95.75	144.86	91.49	188.15	72.41		219.55	240.58		247.7	111.13	198.14	316.43	108.72	61.68	45.17	55.85		113.59	315.19	77.21
2003-11-04	234.96	105.52	174.41	502.43	203.45	212.26		157.57	229.4	171.15	94.56	222.04	221.32		96.93	148.43	96.06	196.69	74.03		221.24	245.61		246.6	110.82	191.74	303.03	110.34	63.05	46.01	56.64		113.38	316.04	78.05
2003-11-05	243.45	110.87	173.08	505.34	207.46	214.2		166.06	241.6	179.86	100.35	231.55	229.28		96.2	149.21	94.53	189.84	73.44		222.81	243.41		256.5	114.5	195.46	306.9	110.73	62.84	45.78	57.78		113.85	321.16	77.61
2003-11-06	241.37	109.59	172.4	502.68	205.46	216.93		165.84	239.4	177.74	99.85	232.25	218.09		95.83	147.72	93.85	192.21	73		221.65	242.04		254.8	113.81	193.4	303.72	107.46	63.37	45.98	57.58		115.33	326.28	77.98
2003-11-07	244.79	111.58	172.71	507.06	207.11	218.73		168.76	243.1	181.85	101.69	235.41	222.76		96.34	148.1	92.31	193.02	71.77		223.33	247.15		258.1	114.6	195.25	297.17	110.74	63.89	46.93	58.68		114.97	327.25	80.14
2003-11-10	245.39	111.64	170.29	511.6	209.1	221.84		168.67	243.7	180.11	101.44	234.99	225.18		95.41	144.86	91.38	188.87	71.88		225.37	248.89		263.4	117.22	194.47	302.53	110.86	65.26	46.5	56.53		116.15	332.37	81.15
2003-11-11	248.13	113.28	172.49	513.5	211.25	218.88		169.9	245.7	183.76	103.08	235.82	234.26		96.17	146.94	92.53	194.08	72.81		226.36	247.94		268	118.63	195.42	307.99	110.69	65.37	47.12	57.27		114.38	327.25	80.56
2003-11-12	248.72	112.98	174.82	524.33	215.35	216.57		169.78	244.4	185.62	103.54	234.62	230.39		97.27	148.77	95.06	196.95	74.29		230.48	261.24		279.8	122.67	202.64	305.71	108.42	65.47	47.41	59.65		112.61	322.13	80.91
2003-11-13	251.11	114.7	173.59	523.45	217.86	213.4		172.26	247	188.77	105.66	237.59	234.67		96.77	147.54	94.26	194.98	73.71		230.2	259.47		283.5	122.72	203.92	308.09	110.93	66.74	48.67	61.04		112.91	310.75	83.04
2003-11-14	254.92	117.22	175.4	528.92	218.29	210.73		174.18	249.3	193.04	107.55	244.08	249.56		97.58	148.43	95.16	200.68	74.38		232.36	265.33		282.3	123.25	203.51	309.08	112.48	67.16	48.06	62.49		111.49	305.63	82.75
2003-11-17	250.09	114.41	171.23	519.62	216.9	210.38		171.38	245.2	189.36	105.23	240.6	234.76		96.15	144.74	90.96	193.74	71.03		228.63	256.2		279.9	122.49	201.86	309.68	111.64	66.53	47.9	60.96		111.78	305.03	82.49
2003-11-18	256.22	118.94	172.14	528.18	213.26	213.56		179.22	257.2	198.68	109.98	242.92	238.41		96.36	145.45	92.76	194.21	72.69		232.18	263.09		271.4	120.03	199.59	308.49	108.41	66.63	48.21	59.94		113.56	310.15	83.41
2003-11-19	251.59	116.89	171.88	524	207.46	209.09		175.76	251.7	194.97	108.59	246.87	233.07		96.72	143.96	92.24	193.96	72.81		230.55	258.4		255.8	113.89	196.08	297.27	109.08	67.37	48.17	61.08		111.9	305.2	80.47
2003-11-20	249.97	115.62	168.52	522.47	209.32	210.44		174.61	249.7	190.67	106.95	244.55	229.61		95.5	139.49	90.96	190.21	71.33		229.86	258.01		261.7	115.96	198.97	301.44	107.21	67.16	46.67	60.49		112.82	309.47	79.56
2003-11-21	249.35	115.04	169.25	525.67	209.72	210.48		173.24	248.4	190.36	106.45	240.84	230.41		96.26	139.74	91.94	189.16	71.7		231.25	259.67		268.9	119.57	198.97	299.16	104	65.89	46.01	58.56		113.11	309.81	79.3
2003-11-24	241.33	109.75	171.4	519.81	206.16	211.24		162.99	235.8	180.25	100.39	232.02	230.83		96.87	141.76	93.44	194.3	73.04		228.63	257.32		264.8	118.19	197.73	292.7	99.73	64.42	46.32	58.09		114.5	312.12	78.53
2003-11-25	241.94	109.98	170.58	519.9	207.83	211.49		163.16	236.3	178.51	100.33	225.99	236.45		96.39	140.66	94.79	193.85	72.57		228.46	260.01		270.6	120.64	201.86	296.18	95.46	64.42	46.4	56.01		115.48	313.31	77.83
2003-11-26	244.64	111.39	170.92	527.16	209.83	213.24		166.67	240.6	182.15	102.34	230.39	230.59		96.48	141.32	95.46	193.39	72.77		231.72	262.79		270.4	120.57	204.13	296.08	99.73	65.79	46.71	56.48		116.63	316.55	78.02
2003-11-27	244.64	111.39	170.92	527.16	209.83	213.24		166.67	240.6	182.15	102.34	230.39	230.59		96.48	141.32	95.46	193.39	72.77		231.72	262.79		270.4	120.57	204.13	296.08	99.73	65.79	46.71	56.48		116.63	316.55	78.02
2003-11-28	245.8	111.38	175.21	527.16	212.16	216.05		166.67	240	182.15	102.34	231.79	230.59		98.22	146.9	97.08	197.14	74.8		231.72	262.79		276	123.33	205.37	300.25	99.73	65.79	46.71	56.48		117.4	318	80.95
2003-12-01	246.95	111.46	176.95	534.92	214.7	218.53		164.15	238.3	179.38	101.29	227.84	247.35		98.71	148.89	97.49	201.64	75.39		235.1	267.09		277.4	124.48	205.78	302.13	104	66.21	48.06	60.96		118.96	319.54	83.08
2003-12-02	252.53	115.1	178.71	536.3	215.26	219.88		168.69	243.9	183.77	104.76	235.96	261.21		99.54	150.98	98.09	202.28	76.62		235.56	269.53		275.8	123.94	204.95	307	104.7	67.16	49.98	60.49		120.32	323.21	82.34
2003-12-03	254.98	116.59	180.32	536.32	218.03	215.5		170.45	246.1	186.95	105.2	234.34	269.5		99.58	153.37	101.46	205.82	77.16		235.68	268.16		281.4	126.32	208.26	308.98	103.34	69.26	50.25	61.9		118.55	318.09	79.7
2003-12-04	258.06	119.41	178.85	535.42	216.01	211.99		171.33	246.7	187.65	107.1	240.6	296.7		99.22	150.91	100.94	204.02	76.74		235.33	267.19		278.9	125.1	205.57	305.31	101.35	70.63	49.06	63		116.77	313.57	77.94
2003-12-05	254.44	117.1	178.78	539.35	214.09	212.1		168.32	242.8	186.1	104.9	236.52	287.22		98.74	151.21	100.43	205.54	77.18		237.13	268.16		273.6	122.18	205.16	302.03	101.72	70	49.79	62.65		114.67	313.48	78.9
2003-12-08	264.26	123.83	179.14	540.15	215.39	211.98		175.71	253.4	191.43	109.97	245.38	322.76		98.67	151.73	101.9	207.7	76.53		237.25	271.48		277.9	123.94	204.75	306.2	99.66	70.11	51.17	63.75		112.99	312.71	79.78
2003-12-09	261.49	121.89	180.47	542.63	216.47	207.41		173.54	249	189.82	107.93	243.76	314.76		99.22	152.37	102.23	212.42	77.07		238.06	276.12		275.8	123.56	206.19	312.58	99.94	70.74	50.94	67.99		111.22	307.59	76.84
2003-12-10	261.18	122.07	180.48	540.04	214.8	205.27		174.2	248.5	190.85	108.15	241.95	314.96		99.18	152	102.18	213.28	77.48		236.96	274.41		270.6	122.18	206.19	311.82	99.33	70.53	50.44	67.28		109.47	302.73	77.28
2003-12-11	259.93	121.58	179.34	537.91	212.64	205.6		174.01	247.7	190.56	107.91	239.44	311.59		98.36	151.79	100.71	210.8	77.47		236.03	273.29		264.5	119.42	207.22	305.61	99.45	71.05	49.75	65.71		106.91	303.67	78.09
2003-12-12	267.81	126.84	181.19	543.96	214.37	203.88		180.59	254.6	198.11	112.72	244.32	334.72		99.12	152.98	101.31	216.58	78		238.76	275.39		267	120.64	208.46	309.48	100.04	71.26	50.44	65.75		105.94	302.47	76.66
2003-12-15	267.81	126.95	182.03	543.86	212.04	206.72		182.18	255.7	199.31	112.46	248.96	327.32		99.6	154.34	101.61	216.9	77.57		238.65	276.22		262.3	119.11	209.29	308.68	100.41	67.89	47.9	64.3		107.59	307.08	77.43
2003-12-16	265.76	125.51	184.73	541.94	211.79	204.45		180.59	253.2	198.9	112.13	248.49	317.73		100.03	156.17	103.41	229.91	78.08		237.77	275.63		264.3	120.26	208.05	305.11	99.49	68.95	48.13	61.78		107.15	304.44	75.89
2003-12-17	269.38	127.99	184.31	547.68	211.71	205.58		183	258.2	202.69	114.97	252.2	327.42		99.52	154.86	103.19	234.89	77.51		240.28	278.71		261.9	119.8	207.64	307	100.13	68.84	49.02	62.45		107.35	305.63	76.73
2003-12-18	271.69	129.76	186.14	545.9	211.5	202.14		184.97	259.8	204.51	117.89	251.74	336.27		99.92	157.73	102.89	238.31	78.28		239.35	279.69		266.8	121.95	205.99	303.32	98.65	67.79	48.63	62.18		105.58	300.51	75.45
2003-12-19	268.27	127.06	187.19	544.52	211.92	204.67		180.97	253.4	200.77	114.95	252.67	328.82		100.41	158.69	104.16	239.38	78.77		238.65	280.18		267.5	122.33	205.78	305.71	101.44	64.21	49.52	61.74		105.64	302.05	78.16
2003-12-22	259.06	120.98	186.01	546.12	208.45	207.02		174.67	244.9	192.59	109.49	243.16	299.09		99.6	157.41	102.51	241.87	77.51		239.46	279.54		261.6	119.57	203.3	301.24	100.43	62.32	49.36	60.92		106.62	306.06	78.82
2003-12-23	258.21	120.72	188.56	546.67	204.6	207.79		175.11	245.4	196.36	109.47	239.91	291.93		100.19	158.67	105.21	252.71	78.59		239.64	280.66		251.4	115.5	201.24	296.58	100.46	61.89	49.17	60.64		106.79	309.47	77.83
2003-12-24	261.1	123.24	189.81	548.49	202.67	203.35		180.09	245.2	201.91	111.59	242.23	299.28		101.09	158.88	106.64	255.36	78.69		240.34	282.86		246.3	113.81	194.63	303.72	101.08	62.21	48.71	61.23		105.02	304.35	75.08
2003-12-25	261.1	123.24	189.81	548.49	202.67	203.35		180.09	245.2	201.91	111.59	242.23	299.28		101.09	158.88	106.64	255.36	78.69		240.34	282.86		246.3	113.81	194.63	303.72	101.08	62.21	48.71	61.23		105.02	304.35	75.08
2003-12-26	261.44	123.24	189.81	548.49	205.62	200.27		180.09	245.2	201.91	111.59	242.23	299.28		101.09	158.88	106.64	255.36	78.69		240.34	282.86		248.3	114.89	197.94	317.62	101.08	62.21	48.71	61.23		101.48	294.11	78.02
2003-12-29	259.41	122.03	191.98	552.65	206.25	192.5		177.57	247.3	200.58	110.29	243.62	292.3		100.92	161.93	108.44	264.52	79.11		241.79	289.55		247	114.58	200.41	314.44	105.25	61.05	49.25	60.8		95.57	277.05	79.08
2003-12-30	263	125.07	192.47	555.47	205.98	184.49		179.71	250.8	206.84	113.27	248.96	309.02		101.25	161.7	108.89	266.49	79.34		242.9	292.63		247.8	114.81	200.21	311.56	105.82	60.53	49.02	60.37		92.2	259.98	78.9
2003-12-31	260.54	123.03	193.36	553.91	209.34	180.57		178.23	254.5	203.65	111.08	248.49	289.77		101.49	163.38	109.56	266.37	79.72		242.26	291.26		255.8	118.11	203.1	315.24	106.82	59.68	50.02	59.51		93.03	250.94	78.35
2004-01-01	260.54	123.03	193.36	553.91	209.34	180.57		178.23	254.5	203.65	111.08	248.49	289.77		101.49	163.38	109.56	266.37	79.72		242.26	291.26		255.8	118.11	203.1	315.24	106.82	59.68	50.02	59.51		93.03	250.94	78.35
2004-01-02	261.66	122.4	196.58	553.91	216.05	183.34		178.23	247.1	203.65	111.08	248.26	289.77		102.6	166.84	111.59	271.79	81.55		242.26	291.26		275.3	125.56	209.08	316.92	106.82	59.68	50.02	59.51		94.54	251.88	81.28
2004-01-05	271.85	129.32	197.41	566.76	215.54	186.42		185.14	260.7	213.26	117.61	258.93	319.65		102.11	168.82	111.21	276.08	81.98		247.32	304.93		270.4	123.94	208.88	317.82	107.85	60	52.83	57.89		96.31	257	82.05
2004-01-06	272.23	130.23	192.14	565.5	215.23	183.07		184.7	260.7	210.77	118.7	263.57	331.59		101.57	166.31	109.49	245.49	80.23		246.39	308.98		267.7	122.33	207.64	317.82	107.67	61.58	53.95	60.88		96.04	252.22	80.14
2004-01-07	270.46	128.97	191.63	563.88	214.41	185.89		184.26	259.7	209.77	117.33	259.86	322.03		101.24	165.86	108.44	245.89	79.93		245.87	305.81		268.4	122.1	206.4	315.14	105.35	62.53	53.02	64.49		97.81	257.34	80.55
2004-01-08	273.56	130.79	196.5	566.75	214.54	185.71		185.96	261.3	216.3	119.03	257.77	330.87		102.49	170.6	111.74	259.21	82.23		247.21	306.3		267.3	122.33	207.84	316.63	106.9	60.63	52.64	63.28		99.38	256.62	80.17
2004-01-09	276.33	132.82	196.76	571.75	212.99	187.36		187.43	262.5	223.21	121.37	263.29	339.42		102.6	171.51	111.33	259.25	81.58		248.72	317.24		261.6	120.41	207.22	314.84	105.54	62.42	52.98	65.63		100.27	258.82	80.94
2004-01-12	276.05	131.97	192.5	572.74	220.38	184.61		189.24	263.7	222.1	120.89	260.56	323.65		101.86	168.31	110.4	238.77	80.91		248.72	323.1		270.9	125.79	219.2	326.65	105.66	62.84	54.52	65.4		98.49	254.59	79.38
2004-01-13	271.06	128.56	191.21	569.77	220.36	184.86		186.86	260.3	218.22	118.38	258.89	298.88		101.57	168.35	109.94	229.94	80.76		247.37	322.12		266	123.79	221.67	333.1	105.73	62.95	53.87	64.45		97.4	254.5	80.9
2004-01-14	270.22	127.64	191.88	566.11	220.31	189.1		185.19	258	216.62	115.62	249.65	303.96		103.27	170.15	110.24	216.98	81.29		246.27	313.96		268.2	123.94	221.88	334.09	104.68	61.58	53.41	63.16		99.17	259.56	83.22
2004-01-15	261.07	121.71	190.61	548.19	218.49	188.74		178.29	247.5	205.05	111.31	248.03	278.82		102.3	167.49	109.34	223.64	80.01		238.53	303.37		262.1	121.8	221.88	331.51	105.99	60.32	53.56	63.04		99.32	259.15	83.66
2004-01-16	268.51	126.25	193.36	547.22	221.65	190.42		186.34	256	218.02	116.74	248.03	282		102.86	169.58	109.64	237.38	79.87		237.6	309.08		270.1	124.17	224.97	331.81	106.32	60.95	54.79	62.73		99.35	259.64	85.17
2004-01-19	268.51	126.25	193.36	547.22	221.65	190.42		186.34	256	218.02	116.74	248.03	282		102.86	169.58	109.64	237.38	79.87		237.6	309.08		270.1	124.17	224.97	331.81	106.32	60.95	54.79	62.73		99.35	259.64	85.17
2004-01-20	274.74	130.19	196.05	554.31	222.16	192.46		191.11	262.7	222.1	120.78	258.24	296.52		103.05	174.03	111.29	242.27	81.5		241.03	308.74		268.4	124.1	227.24	328.83	107.1	61.16	57.53	62.41		101.09	263.4	85.28
2004-01-21	273.38	129.19	196.19	551.3	222.72	191.92		189.52	260	221.38	121.67	258	291.09		103.38	173.92	112.34	240.35	81.76		240.04	303.12		266	123.18	228.9	334.29	107.66	61.05	56.95	64.1		101.36	262.97	84.69
2004-01-22	272.59	128.86	196.55	551.14	222.03	189.62		191.44	262.4	225.99	122.44	251.97	274.84		103.92	174.69	114.59	236.89	81.13		239.4	310.06		262.6	122.33	227.86	333.7	107.88	61.47	57.99	65.91		100.8	260.41	83.11
2004-01-23	272.55	129.17	196.64	548.8	220.65	187.86		191.49	261	222.49	121.06	256.84	283.55		103.65	174.9	113.84	240.03	80.8		238.24	310.55		258.9	120.11	228.69	333.2	108.05	60.74	57.34	63.2		99.5	256.23	83.52
2004-01-26	267.93	125.94	195.18	546.83	222.1	185.6		188.92	256.9	216.38	118.17	249.19	267.39		103.57	173.91	112.94	233.52	79.5		237.48	308.2		258.7	120.11	232.2	336.48	107.63	60.74	59.57	63		98.73	252.73	82.64
2004-01-27	266.23	125.01	194.36	552.84	219.74	187.16		187	255.6	214.63	117.91	249.65	264.82		103.02	173.41	111.62	232.72	79.44		239.4	320.07		257.8	119.88	228.07	331.71	104.95	60.53	60.57	62.41		99.35	254.52	83.59
2004-01-28	263.77	123.7	198.11	559.04	215.03	186.42		184.26	251.1	214.46	115.52	240.6	268.75		104.78	175.34	116.24	240.75	81.53		242.08	323.73		254.3	118.19	223.53	319.5	100.68	61.79	59.11	59.9		98.7	251.28	84.69
2004-01-29	259.67	121.17	196.59	535.84	215.2	184.95		179.82	246.4	212.41	112.17	234.57	264.96		104.21	174.69	115.04	235.93	80.52		232.53	304.2		258	119.88	222.91	321.19	97.69	61.79	57.91	60.37		97.93	247.95	84.84
2004-01-30	260.09	120.42	200.01	540.25	219.12	187.64		181.14	246.9	211.08	111.2	235.96	252.69		104.91	177.88	117.14	248.14	81.57		234.57	305.18		264	121.72	228.07	325.36	100.64	61.68	58.14	59.7		98.85	250.6	86.82
2004-02-02	266.54	125.69	198.96	534.17	215.01	188.16		191.71	256.2	222.08	114.74	235.73	260.98		104.24	177.84	119.98	240.91	82.28		232.48	295.07		261.2	120.49	223.94	314.84	97.67	60.21	57.72	60.09		99.29	249.66	87.99
2004-02-03	263.8	123.61	201.39	535.56	215.26	187.02		186.89	249.3	218.63	111.03	239.91	264.58		105.08	181.35	121.78	242.03	83.64		232.82	298.97		258.2	118.96	225.39	318.61	98.04	60.53	57.49	62.84		98.91	248.72	87.04
2004-02-04	259.53	120.95	202.2	537.95	213.54	183.99		181.41	243.9	215.18	108.05	231.55	264.73		105.77	182.02	124.18	240.91	83.48		233.87	300.19		255.1	116.81	223.12	319.9	98.53	59.79	55.91	62.1		97.14	243.6	86.34
2004-02-05	259.52	120.33	202.16	534.23	216.21	188.03		181.3	247.2	219.57	107.14	226.45	252.83		105.48	181.99	124.93	241.07	84.21		232.18	298.97		258.5	117.96	227.24	330.42	97.47	58.74	55.91	62.84		98.29	248.72	88.69
2004-02-06	256.63	117.89	203.72	542.08	217.3	188.81		177.2	243.3	212.63	104.32	225.99	249.76		106.33	183.19	126.25	243.59	84.55		235.33	306.69		257.9	117.21	231.25	333.46	98.93	58.04	55.63	60.55		98.62	249.49	89.24
2004-02-09	258.34	118.7	203.76	547.23	219.43	189.52		178.18	245.5	216.55	105.28	226.82	249.32		105.88	183.58	128.05	245.05	84.42		237.19	314.16		261.3	117.97	236.66	336.67	98.01	57.73	55.76	59.34		99.07	250.94	89.24
2004-02-10	262.15	121.82	203.25	546.45	218.75	185.06		182.8	254.2	228.11	107.03	230.58	250.91		105.64	182.7	127.24	245.94	84.15		236.96	312.38		264.1	119.05	234.51	331.71	93.75	59.09	58.17	60.21		97.87	245.82	86.3
2004-02-11	262.9	121.6	205.62	552.37	221.07	187.85		182.88	253	231.27	107.77	233.27	244.29		107.45	186.06	127.24	242.05	85.02		239.11	320.88		266.9	120.52	238.97	332.86	94.68	59.12	58.71	59.88		99.03	248.63	88.25
2004-02-12	264.38	122.41	210.4	557.16	221.07	185.44		182.94	254	233.19	107.69	233.87	251.76		109.12	192.3	128.61	249.42	86.59		241.15	324.07		266.8	120.26	237.56	326.75	97.69	59.68	59.72	61.12		98.73	247.44	85.61
2004-02-13	267.48	124.78	209.92	552.72	220.04	186.2		186.89	258.3	238.45	110.19	238.52	254.56		109.1	191.38	129.58	248.46	86.02		239.17	322.22		262.3	118.57	238.39	329.03	97.01	59.79	58.84	60.64		99.88	247.87	86.08
2004-02-16	267.48	124.78	209.92	552.72	220.04	186.2		186.89	258.3	238.45	110.19	238.52	254.56		109.1	191.38	129.58	248.46	86.02		239.17	322.22		262.3	118.57	238.39	329.03	97.01	59.79	58.84	60.64		99.88	247.87	86.08
2004-02-17	269.77	125.73	215.64	561.28	221.48	185.82		191.06	260.1	242.64	110.53	241.3	246		110.68	201.09	136.78	248.86	88.62		242.49	331.93		259.4	118.04	239.83	337.67	98.19	61.47	59.11	60.57		100.24	247.01	85.94
2004-02-18	268.31	125.31	213.65	556.13	218.34	186.51		188.97	261.7	240.83	109.81	240.84	248.57		109.87	198.54	133.33	249.66	87.1		240.34	328.03		252.4	116.65	236.33	338.26	97.3	61.47	55.91	60.13		100.8	248.55	85.83
2004-02-19	268.8	124.95	215.79	552.76	221.91	187.48		189.85	259.8	240	109.46	239.91	244.64		109.98	204.35	131.68	249.42	88.01		238.88	326.02		257.5	118.04	240.45	347.99	99.29	60.84	55.83	57.58		99.91	248.46	87.55
2004-02-20	266.21	123.22	214.79	536.81	222.41	187.79		187.77	258.7	234.94	106.28	232.48	242.34		109.42	204.56	133.03	243.4	87.85		231.72	319.92		257.2	117.88	240.25	350.77	99.97	61.89	55.41	57.19		99.29	248.55	88.14
2004-02-23	267.2	123.23	211.48	538.03	227.74	189.7		188.26	259.7	233.8	106.1	238.05	239.07		108.61	203.93	128.83	225.65	87.36		232.48	317.82		270.1	122.72	242.72	360.1	100.53	62.74	54.99	57.11		98.41	251.28	89.49
2004-02-24	269	123.61	214.79	545.8	230.31	192.91		189.52	259.2	235.18	106.85	238.28	238.04		109.69	205.98	136.78	232.32	89.38		235.68	324.27		270.4	122.64	245.82	367.64	101.25	63.47	57.57	58.64		100.18	258.11	89.42
2004-02-25	274.31	127.46	215.81	534.53	229.78	193.02		195.55	265.2	243.08	111.63	245.71	244.45		109.03	210.59	135.73	233.92	88.6		230.61	320.02		267.7	121.72	246.44	368.44	99.83	64.74	57.1	59.43		100.18	260.41	88.17
2004-02-26	275.69	127.93	215.13	535.26	232.29	195.85		194.62	265.2	242.97	112.11	247.1	252.41		108.69	208.43	136.93	234.24	89.8		230.26	328.61		268.9	122.03	249.33	367.25	104.1	65.47	58.76	62.1		101.06	262.97	90.41
2004-02-27	278.66	129.99	215.89	536.71	232.02	195.93		198.18	271.3	245.68	114.39	250.58	253.58		109.18	209.6	137.08	234.49	89.31		231.02	327.88		265.1	120.11	250.15	372.21	104.97	64.42	59.11	61.67		101	262.29	90.96
2004-03-01	282.98	132.58	220.36	542.01	231.85	197.98		202.02	278.8	250.31	115.12	254.29	259.86		110.63	216.47	140.53	238.34	90.37		232.65	339.11		261.2	117.88	249.95	380.15	104.62	65.68	58.53	61.15		102.86	265.53	91.36
2004-03-02	280.93	132.09	217.51	533.16	227.23	197.96		200.92	277.4	249.48	113.49	258.47	260.56		109.17	214.77	137.38	231.51	90.09		229.27	328.37		259	117.42	244.17	368.63	100.64	64.84	57.99	60.02		101.8	264.76	92.13
2004-03-03	274.25	128.17	208.54	532.05	226.67	197.13		196.21	270.3	239.19	109.12	250.35	251.66		105.43	204.07	130.33	223.4	86.1		228.63	329.69		255.3	116.81	245.82	374.39	99.63	63.79	56.57	58.56		102.04	267.32	89.31
2004-03-04	277.79	130.67	208.17	532.79	226.43	197.99		200.81	275.4	241.27	112.11	254.29	255.5		105.29	207.12	131.68	210.8	86.25		228.92	330.47		256.8	116.96	245.2	371.81	98.14	64.53	57.41	57.93		100.71	271.07	88.69
2004-03-05	279.85	131.82	210.96	545.05	226.07	198.92		203.31	278.2	245.12	112.1	254.62	255.62		106.37	209.8	133.51	215.16	88.05		233.93	341.31		253.6	115.96	245.41	372.31	98.86	65.16	57.72	57.38		100.84	267.05	92.42
2004-03-08	274.71	129.01	208.22	544.45	222.25	198.11		198.78	272.4	236.06	108.66	253.36	254.1		105.69	204.61	132.51	213.59	87.39		233.64	341.31		249.5	114.04	241.49	364.07	95.35	65.47	57.91	57.42		100.35	263.69	93.44
2004-03-09	273.1	127.66	203.95	550.63	224.77	199.58		196.11	268.7	231.18	107.91	248.54	256.72		104.5	198.23	127.12	209.93	85.94		235.85	350.59		251.2	114.2	248.92	375.98	91.08	66.42	56.76	56.68		100.86	261.86	96.51
2004-03-10	272.15	126.92	205.16	545.82	222.61	204.98		194.61	266.7	233.64	106.49	244.87	255.61		104.17	201.29	127.81	211.89	86.74		233.52	350.83		248.3	113.58	246.23	366.65	91.96	66.84	57.49	54.36		102.94	268.92	99.33
2004-03-11	277.42	130.12	209.64	546.98	224.43	203.81		198.07	272	242.25	107.83	249.42	268.52		106.93	207.12	129.66	210.11	88.12		234.05	351.22		245.1	112.59	246.85	374.79	93.81	70.21	58.88	55.03		102.92	260.92	102.51
2004-03-12	274.37	128.1	206.98	539.35	225.66	202.81		194.95	267.1	238.08	106.53	242.23	266.13		105.37	204.49	129.13	207.74	87.26		230.9	344.87		247.3	114.12	248.71	379.45	91.95	70.32	58.57	55.26		103.04	258.96	102.21
2004-03-15	281.34	132.16	209.07	544.84	230.28	202.46		201.14	276	244.98	110.7	255.68	271.42		105.84	209.53	131.23	204.61	88.14		233.23	348.63		253.1	116.88	253.87	388.39	93.1	70.95	59.65	56.68		102.54	259.3	101.66
2004-03-16	281.82	131.77	214.88	548.7	230.7	205.92		201.03	274.9	244.54	109.95	253.6	270.2		107.48	214.27	135.28	223.4	90.11		234.98	349.95		252.4	117.34	252.01	392.65	93.61	71.58	59.99	57.89		104.08	263.99	103.31
2004-03-17	286.85	135	211.48	554.93	235.02	203.89		206.18	282	251.59	114.59	260.56	271.42		105.66	210.73	131.38	222.36	88.68		237.6	354.49		265.6	123.94	254.49	394.64	94.05	71.16	59.15	56.21		101.98	262.8	101.77
2004-03-18	286.18	133.73	214.06	561.72	238.49	204.41		204.92	278.4	250.09	112.95	259.4	267.49		106.34	214.2	131.83	227.98	89.42		240.04	364.5		270.1	124.33	257.58	404.17	96.4	71.58	58.68	56.99		100.77	259.81	104.71
2004-03-19	286.29	133.91	214.63	564.23	237.77	203.52		206.18	279.7	250.76	112.73	256.61	265.01		106.37	215.16	133.48	228.14	89.82		240.86	369.29		266.5	122.49	257.58	406.55	96.64	71.16	59.15	56.6		100.35	256.14	105.77
2004-03-22	285.06	131.95	212.05	570.71	246.25	202.81		203.06	276.4	245.96	110.41	251.74	262.99		105.51	212.22	130.71	224.13	88.75		243.71	372.46		286.9	131.47	262.95	419.16	95.33	72.32	59.57	58.64		100.35	256.4	104.6
2004-03-23	286.23	133.54	209.45	574.28	243.07	200.73		205.25	280.6	249.56	112.34	258.24	263.41		104.07	210.3	125.53	224.13	86.73		245.11	376.37		280.2	128.01	260.68	417.67	92.29	73.79	58.84	58.09		100.47	251.11	104.78
2004-03-24	283.78	132.12	212.13	570.65	240.71	198.82		202.84	278.3	249.93	111.26	256.15	257.56		104.84	213.28	127.03	231.51	87.06		243.6	373.53		279.6	128.32	255.52	406.35	92.86	75.26	57.8	58.25		101.3	248.89	103.13
2004-03-25	276.6	127.7	208.92	569.64	237.23	200.47		194.62	268.7	241.18	107.14	251.28	253.58		104.42	208.89	122.91	225.09	85.45		243.3	371.19		276.8	125.71	253.25	408.34	91.35	69.68	54.87	57.42		101.51	249.49	105.07
2004-03-26	278.06	128.69	212.52	577.02	234.89	201.53		195.82	269.8	245.5	107.61	249.65	257.33		106.29	212.82	123.96	229.11	86.25		246.39	376.81		275	125.25	252.22	402.18	92.34	64.11	55.41	58.05		102.33	251.28	105.26
2004-03-29	276.91	127.69	212.79	570.2	235.1	204.68		194.29	267.5	242.6	106.52	248.03	256.67		106.29	213.92	124.26	227.34	86.65		243.48	372.31		275.3	125.25	251.81	402.18	93.27	64	55.76	57.78		102.92	253.58	108.19
2004-03-30	283.34	131.4	212.06	577.02	239.12	208.33		198.67	273.6	251.05	109.59	254.76	269.03		106.69	212.43	123.36	223.56	86.41		246.16	379.64		281.8	128.47	257.79	403.47	92.63	66.53	56.45	58.76		103.34	259.9	109.47
2004-03-31	282.12	130.44	215.34	585.1	237.73	208.35		195.99	267.1	247.77	108.77	251.51	277.79		109.42	214.27	124.33	225.49	86.94		249.36	387.94		276.8	126.63	264.19	395.04	88.36	67.37	56.8	60.84		102.95	260.15	109.47
2004-04-01	276.78	126.08	218.61	587.39	240.44	207.08		187.82	266.6	234.87	102.89	249.65	269.92		110.52	216.9	125.98	233.68	89.13		249.65	397.85		278.5	127.78	268.94	408.73	87.55	65.79	57.07	59.58		102.1	258.19	109.11
2004-04-02	276	125.28	217.66	579.81	243.65	205.5		188.48	255.5	234.06	103.87	239.68	272.12		111.31	214.1	124.78	230.63	88.05		245.98	398.19		282.4	130.24	272.86	415.09	89.1	66.95	56.53	55.7		101.83	258.45	106.76
2004-04-05	275.08	125.41	211.62	571.97	241.4	206.42		188.42	259.6	231.07	103.69	241.76	271.75		109.82	207.26	119.39	223.32	81.59		242.37	396.34		280.9	128.24	272.03	406.75	88.47	66.42	55.41	56.4		102.57	260.07	106.87
2004-04-06	278.42	127.42	214.56	577.07	240.78	209.5		191.66	265.3	234.33	106.38	247.1	271.98		110.84	210.3	120.13	230.23	82.67		244.41	401.37		282.6	128.86	269.76	400.59	87.82	67.68	56.06	56.25		103.63	262.12	109.73
2004-04-07	283.95	131.28	212.05	581.58	243.07	207.11		197.52	274.2	242.61	109.88	259.95	275.66		110.5	207.04	118.16	223.39	81.72		246.68	400.07		282.9	129.26	273.68	403.53	88.36	70.72	56.77	55.09		102.72	259.64	108.08
2004-04-08	288.22	134.24	211.34	577.14	242.94	209.68		202.35	281.4	250.71	112.02	260.65	279.7		110.82	206.35	111.94	221.73	81.19		244.93	395.35		283.8	129.67	275.25	392.42	88.9	72.63	56.61	55.29		103.72	261.69	110.21
2004-04-09	288.22	134.24	211.34	577.14	242.94	209.68		202.35	281.4	250.71	112.02	260.65	279.7		110.82	206.35	111.94	221.73	81.19		244.93	395.35		283.8	129.67	275.25	392.42	88.9	72.63	56.61	55.29		103.72	261.69	110.21
2004-04-12	290.16	135.99	211.34	576.91	238.51	214.36		205.41	281.4	256.85	113.96	260.65	283.73		110.82	206.35	111.94	221.73	81.19		245.05	392.59		280.2	127.95	269.64	383.92	85.26	72.23	56.62	54.45		107.02	269.45	111.2
2004-04-13	285.23	133.77	207.7	556.14	233.99	211.88		201.61	281.1	251.41	112.33	262.51	274.52		110.95	202.15	106.85	207	79.88		237.37	364.47		271.7	124.45	261.84	385.71	83.95	72.44	54.86	54.23		106.87	268.52	108.26
2004-04-14	285.94	133.05	211.25	543.75	240.71	212.83		199.61	281.5	250.76	112.31	259.4	273.15		113.6	204.63	109.94	208.32	80.6		233.17	342.92		278.2	127.4	267.7	402.78	88.22	73.37	55.99	54.56		107.62	268	109.69
2004-04-15	287.05	135.23	210.96	541.69	233.49	208.42		203.33	286.3	255.85	115.17	267.29	272.22		114.62	203.85	109.49	203.12	79.38		231.89	346.48		266	122.64	261.09	382.93	89.11	72.42	55.95	54.05		107.21	262.63	106.76
2004-04-16	286.51	134.42	215.17	546.24	235.51	204.99		202.73	284.9	254.63	114.99	265.89	267.02		115.89	209.38	111.29	210.96	80.56		233.81	349.76		269.6	124.33	265.02	383.52	88.73	73.37	55.56	53.26		106.59	259.64	103.83
2004-04-19	285.23	133.4	216.01	546.3	235.65	205.61		201.41	283.4	253.27	113.16	271	262.06		116.5	212.71	112.04	203.33	80.52		233.58	352.93		272.9	125.79	262.33	383.32	89.23	72	55.76	54.16		109.07	260.15	103.64
2004-04-20	283.82	132.52	214.75	540.59	234.58	208.47		200.04	280.3	251.4	112.11	264.27	264.16		116.58	207.47	110.99	206.54	81.67		231.89	339.99		275.5	126.71	260.06	376.77	87.99	72.42	55.33	52.51		111.31	265.96	103.53
2004-04-21	278.39	130.41	202.66	525.8	230.33	206.94		195.82	275.3	246.64	109.75	261.02	265.1		109.04	195.14	104.61	199.75	79.7		227.88	302.15		266.8	123.41	255.11	370.62	89.09	72.11	53.64	52.83		110.78	262.54	103.57
2004-04-22	282.86	133.72	201.67	527.64	229.99	206.2		201.19	283	256.44	113.29	264.04	266.88		108.69	194.43	107.24	193.74	79.91		229.33	295.17		262.6	121.72	255.73	373.2	90.01	72.21	54.18	52.55		110.6	258.28	105.15
2004-04-23	281.21	132.37	202.28	530.95	230.17	207.63		199.82	280.3	253.89	110.8	258.93	264.68		108.99	194.99	107.16	192.92	81.29		230.38	301.81		259.7	119.8	255.73	381.54	90.78	71.47	54.25	53.18		111.75	261.01	105.18
2004-04-26	284.87	134.87	202.23	532.13	229.33	210.79		202.62	284.3	257.36	112.97	265.2	274.89		109.04	195.84	108.96	188.23	81.45		230.9	302.34		259.9	119.72	253.66	380.35	88.46	72.53	54.33	54.83		113.08	265.53	106.58
2004-04-27	289.2	137.14	203.14	535.68	234.61	209.34		205.69	290	262.33	114.42	270.3	279.52		109.99	196.7	111.02	184.23	82.16		232.36	305.37		263.6	121.95	260.47	394.84	89.11	74.84	55.14	54.12		112.82	265.61	104.52
2004-04-28	288.02	137.39	193.49	516.62	230.6	215.2		205.31	290.1	266.59	114.25	273.55	279.33		105.24	186.28	106.6	171.88	80.07		224.67	287.35		259.5	120.18	259.44	389.08	84.85	70.84	54.72	55.18		115.92	274.57	106.54
2004-04-29	288.73	137.08	196.47	517.68	234.43	215.54		204.48	289.8	268.8	114.53	269.61	277.37		105.35	190.46	108.47	180.63	81.71		225.37	285.06		264.1	122.18	263.98	397.02	84.49	74	53.99	55.5		116.24	276.62	105.7
2004-04-30	289.51	137.37	197.53	520.26	235.04	216.66		204.87	291.3	269.69	114.76	277.03	274.46		105.77	192.51	110.69	179.3	81.67		225.61	297.36		264.6	122.87	264.4	402.18	84.46	73.16	53.22	55.5		116.27	274.4	108.63
2004-05-03	294.94	140.6	197.53	519.74	237.64	220.25		209.42	291.3	275.5	117.55	277.03	291.74		105.77	192.51	110.69	179.3	81.67		225.61	294.34		269.6	124.79	267.49	405.36	85.71	72.53	53.72	54.4		117.22	280.55	109.77
2004-05-04	300.85	144.02	199.44	525.12	240.42	222.73		213.64	302.8	285.06	120	288.4	293.52		107.01	196.27	111.36	175.46	81.51		228.11	295.31		279.1	129.85	267.29	405.56	84.92	72.32	55.6	54.79		117.6	288.65	108.3
2004-05-05	303.24	145.8	199.84	528.1	238.7	224.43		216.87	309.4	286.52	121.18	289.33	295.44		106.21	196.84	112.41	181.28	82.14		229.27	298.58		276.8	129.55	263.98	404.96	86.14	69.79	55.6	53.5		117.28	291.64	109.03
2004-05-06	301.56	145.23	199.52	519.19	235.86	223.03		215.77	306.9	286.41	121.99	294.66	291.18		105.64	197.48	116.09	177.2	82.83		226.13	284.67		273.6	129.32	256.14	397.22	87.86	71.37	54.79	53.46		116.51	290.7	107.82
2004-05-07	303.86	146.98	194.52	506.25	237.98	223.5		218.6	311.1	289.77	123.27	293.32	295.5		104.37	188.47	111.56	175.96	80.91		220.83	273.44		273.5	129.78	256.76	409.53	92.13	69.37	53.99	53.26		116.98	289.1	109.33
2004-05-10	296.28	143.05	187.34	507.38	231.03	225.36		212.97	301.5	279.13	118.94	289.09	291.08		98.79	183.8	108.44	172.01	79.4		220.72	281.49		261.4	124.94	246.44	401.98	91.83	67.16	55.41	53.34		118.25	291.66	110.06
2004-05-11	301.94	146.93	190.49	503.8	230.04	226.47		219.26	310	283.7	123.17	288.86	300.96		100.92	187.69	109.37	170.47	80.2		219.96	269.68		257.2	122.18	247.06	405.86	91.28	66.21	55.76	53.34		118.25	290.22	112.51
2004-05-12	304.79	149.55	193.04	504.99	225.53	224.56		222.96	314.9	292.14	125.72	297.87	302.77		102.43	188.69	111.26	176.55	80.93		220.37	271.73		250.7	120.41	245.61	386	89.85	67.26	55.03	53.34		117.72	288.86	110.77
2004-05-13	306.07	150.61	190.36	502.25	226.15	223.95		224.71	317.4	294.12	126.34	293.97	306.82		101.22	185.85	110.39	172.81	79.8		218.85	274.17		250.6	120.49	243.76	390.07	92.97	66.42	55.45	52.75		117.66	287.63	110.65
2004-05-14	305.61	150.99	192.22	505.86	221	222.35		226.35	318.2	295.39	125.92	299.07	303.16		102.78	186.42	111.44	175.14	80.03		220.13	279.69		243.3	116.58	241.28	370.22	92.44	66.84	55.53	51.92		117.9	285.84	109.36
2004-05-17	305.61	151.39	187.77	508.45	221.64	219.13		227.34	319.1	294.93	126.32	296.75	304.8		100.71	180.46	110.54	170.32	79.66		221.59	277.1		249.5	118.5	243.76	359.5	91.36	68.42	53.56	51.61		117.51	282.34	106.98
2004-05-18	300.1	147.33	191.27	504.01	220.1	222.13		221.53	311.2	288.81	123.08	290.95	292.3		103.45	181.46	112.19	175.94	80.45		219.43	277.34		251.4	118.65	241.07	347	89.56	69.89	55.45	51.85		119.85	285.84	108.45
2004-05-19	308.44	152.06	194.5	514.66	224.36	225.36		227.56	319	300.65	127.09	296.98	306.49		104.02	186.91	116.24	177.71	82.45		223.57	289.4		255.8	120.26	246.44	360.3	91.02	68.74	56.18	52.12		121.59	290.53	109.69
2004-05-20	303.78	149.53	194.32	507.99	219.97	224.8		223.61	313.5	297.22	124.65	296.29	299.65		103.43	186.63	119.24	179	82.67		220.95	282.23		251.2	118.96	241.28	345.01	90.41	68.32	55.06	55.62		123.15	290.53	108.41
2004-05-21	300.19	146.56	198.33	516.49	219.45	227.17		218.84	307.4	289.29	121.19	284.45	300.07		104.61	191.88	124.78	187.15	82.08		224.67	286.62		249.9	118.88	239.42	346.4	89.64	69.26	55.72	54.28		124.45	293.6	109.55
2004-05-24	310.88	153.34	200.65	518.51	222.87	228.55		228.65	321.4	298.75	127.39	300	316.84		105.4	194.29	130.18	188.55	83.58		225.14	292.82		256.8	121.11	244.38	343.82	90.41	69.68	59.03	53.73		124.84	295.22	110.43
2004-05-25	307.88	151.06	199.64	522.64	225.67	224.96		225.47	315.5	292.24	125.18	293.97	315.57		104.46	193.51	129.58	189.55	83.36		226.77	297.12		256.5	120.87	250.77	350.27	90.61	71.05	59.92	54.83		123.27	291.64	107.93
2004-05-26	306.33	149.92	201.29	522.27	225.4	224.42		223.06	312.4	289.75	124.19	295.59	315.2		105.73	194	131.98	188.55	85.39		226.71	295.65		258.9	121.95	248.3	346.2	88.72	72.74	61.73	54.32		123.39	292.41	106.65
2004-05-27	300.08	145.63	204.66	531.55	220.07	229.98		216.16	305.4	279.56	120.6	286.31	307.75		106.31	200.1	130.63	195.06	86.12		230.61	302.49		250.6	118.57	246.65	326.35	87.01	72.53	61.57	56.44		126.34	300.26	108.96
2004-05-28	301.41	146.27	205.89	529.39	220.81	231.97		218.57	308.3	281.06	121.8	286.77	301.62		107.52	200.17	129.43	196.34	86.9		229.91	298.34		245.6	117.57	250.98	323.18	87.07	74.32	65.88	57.54		126.64	302.47	110.39
2004-05-31	301.41	146.27	205.89	529.39	220.81	231.97		218.57	308.3	281.06	121.8	286.77	301.62		107.52	200.17	129.43	196.34	86.9		229.91	298.34		245.6	117.57	250.98	323.18	87.07	74.32	65.88	57.54		126.64	302.47	110.39
2004-06-01	315.6	154.71	208.04	529.66	230.65	231.29		232	329.4	295.36	129.23	306.73	312.81		108.47	202.86	129.28	199.63	87.24		230.26	295.65		263.4	123.79	267.49	343.03	82.85	76	63.84	55.89		123.72	300.17	111.71
2004-06-02	303.97	147.35	202.91	524.23	226.4	234.33		219.01	311.6	279.93	122.84	300.46	305.23		106.21	197.26	124.63	193.85	85.47		228.52	285.06		254.5	120.64	265.63	337.27	81.64	74.11	64.61	52.71		126.61	306.91	111.09
2004-06-03	298.66	144.27	204.13	519.01	220.62	236.56		215.28	308.3	269.69	120.88	287.47	297.92		106.78	197.19	126.73	197.06	86.84		226.42	280.03		249.2	119.19	256.55	320	81.16	74	64	52.87		127.67	306.83	114.02
2004-06-04	294.58	141.25	200.84	523.03	222.67	237.12		210.95	302.9	257.14	119.3	285.15	293.15		105.32	194.14	127.18	191.44	84.6		228.05	283.69		251.1	119.42	254.49	332.9	82.24	75.68	63.92	52.4		128.32	307.94	113.95
2004-06-07	295.24	141.88	205.01	527.2	218.82	238.37		211.98	304.9	261.17	120.29	283.57	291.16		106.91	198.95	131.23	196.65	86.29		229.68	288.27		247.8	118.22	248.26	324.41	80.34	76.48	62.77	52.47		129.56	311.01	113.5
2004-06-08	288.97	138.27	202.45	522.88	216.8	233.48		204.65	298.6	252.76	117	285.2	287.43		105.99	194.36	126.97	198.65	85.56		228.11	282.11		249	118.86	245.86	311.58	79.98	74.93	63.57	53.47		128.17	303.41	111.51
2004-06-09	289.5	139.16	197.28	513.77	216.46	233.22		206.4	301	253	119.74	283.94	286.51		104.5	185.86	123.55	194.54	84.06		224.27	275.6		248.8	119.2	247.97	297.05	81.76	75.73	64.98	53.69		128.03	304.27	110.66
2004-06-10	292.2	142.07	196.64	516.46	210.89	231.06		211.61	304.7	257.01	122.78	292.11	291.79		104.4	183.72	118.76	200.95	83.03		225.08	281.41		243.8	117.27	238.56	277.99	83.19	75.18	65.53	53.31		126.99	297.78	111.81
2004-06-11	292.2	142.07	196.64	516.46	210.89	231.06		211.61	304.7	257.01	122.78	292.11	291.79		104.4	183.72	118.76	200.95	83.03		225.08	281.41		243.8	117.27	238.56	277.99	83.19	75.18	65.53	53.31		126.99	297.78	111.81
2004-06-14	289.33	140.22	196.64	512.83	210.71	229.06		207.61	301.9	249.85	120.21	288.86	295.53		104.73	182.16	119.39	208.87	79.4		223.68	277.2		248.9	118.88	241.28	267.99	80.79	75.47	63.46	52.55		126.7	293.43	111.67
2004-06-15	287.1	139.21	199	518.92	206.49	226.61		205.09	298.2	249.02	119.6	284.22	297.97		105.32	186.84	122.98	207.18	80.35		226.3	280.91		245	117.11	233.44	261.04	78.78	76.63	62.07	53.06		126.37	290.61	109.95
2004-06-16	289.28	140.41	199.94	514.59	207.76	228.52		206.35	299.4	249.02	120.67	284.45	306.3		107.18	185.18	123.58	208.15	79.48		224.27	280.42		245	117.04	235.29	265.11	77.02	79.79	62.07	53.81		128.53	293.26	110.43
2004-06-17	295.89	144.61	204.76	521.46	207.36	230.49		212.7	308.2	257.49	126.05	292.58	311.55		108.63	188.44	126.88	226.62	80.33		226.77	290.19		245.5	117.34	232.2	265.61	77.13	81.58	60.42	53.38		129.5	295.73	111.45
2004-06-18	296.09	144.75	205.82	529.47	205.72	232.01		213.75	308.2	259.3	125.54	294.2	308.64		109.04	187.37	128.83	234.81	80.45		230.38	293.07		245.3	117.42	229.72	264.42	77.48	77.68	60.3	52.71		129.71	297.1	112.74
2004-06-21	290.54	140.61	206.74	527	206.85	232.22		207	298.8	252.38	121.73	291.88	300.12		109.52	188.15	127.48	238.74	79.91		229.68	287.11		246.5	118.19	230.34	269.58	75.81	80.53	58.61	53.06		131.16	298.21	111.93
2004-06-22	292.1	142.67	202.41	528.28	202.91	231.07		209.63	302.6	260.57	124.44	288.86	303.73		108.09	183.05	121.03	237.46	75.76		230.26	287.5		239.4	116.27	224.97	266.7	74.5	79.47	58.72	52.79		131.87	297.35	110.57
2004-06-23	291	141.03	204.27	528.35	206.02	235.32		205.91	297.7	260.94	122.48	287.01	303.4		108.79	185.85	124.93	236.25	76.67		230.26	287.89		240.4	116.5	230.55	275.53	75.68	80	58.99	52.87		132.99	304.35	112.08
2004-06-24	293.9	142.73	209.08	540.53	205.46	234.96		207.88	300.4	264.82	125.13	293.74	306.11		110.38	192.94	130.48	239.14	78.32		234.92	302.54		236.3	114.5	229.31	277.52	77.48	81.16	58.72	52.51		134.35	306.57	109.8
2004-06-25	291.72	141.09	208.07	539.78	206.73	234.87		205.8	298.2	261.68	123.84	292.58	299.28		110.06	190.92	130.03	239.62	77.96		234.75	300.24		237.5	114.58	231.58	281.69	78.26	81.26	56.8	53.5		134.85	304.95	110.5
2004-06-28	283.41	136.07	207.72	535.58	203.42	230.07		198.62	288.3	248.38	119.38	283.76	290.34		109.55	191.31	130.03	238.66	78.18		233.64	289.06		236.1	113.58	227.04	273.35	75.33	80.32	57.53	54.32		131.31	294.97	110.76
2004-06-29	280.34	134.14	203.14	524.88	203.49	232.74		195.44	283.2	244.48	118.05	284.92	286.45		107.98	185.85	122.38	233.76	76.69		228.69	286.77		235.6	112.89	224.97	277.82	75.28	81.89	56.91	54.4		132.34	299.91	111.27
2004-06-30	286.36	138.88	208.35	524.48	198.97	229.85		203.06	295	254.78	123.97	294.9	288.18		109.66	191.03	130.03	245.41	77.49		228.81	282.96		234.4	112.2	216.72	265.61	73.08	80.95	57.99	52.67		129.24	292.66	112.48
2004-07-01	294.25	144.67	208.65	529.91	197.64	228.58		212.32	308	267.55	131.2	309.05	291.09		109.25	194.04	127.93	243.96	76.98		230.79	290.67		229.7	111.2	217.13	265.01	71.49	81.79	57.68	52.36		128.06	291.04	112
2004-07-02	293.21	144.01	208.91	533.21	196.51	229.21		210.4	306.6	271.66	130.28	310.44	287.85		109.25	193.4	130.93	245.57	77.45		232.13	293.7		231.7	111.82	214.04	258.96	70.52	83.79	55.64	51.73		128.06	291.21	112.81
2004-07-05	293.21	144.01	208.91	533.21	196.51	229.21		210.4	306.6	271.66	130.28	310.44	287.85		109.25	193.4	130.93	245.57	77.45		232.13	293.7		231.7	111.82	214.04	258.96	70.52	83.79	55.64	51.73		128.06	291.21	112.81
2004-07-06	299.93	148.53	209.78	526.01	196.48	233.01		217.31	315.7	277.7	132.75	320.88	300.78		109.55	192.55	132.88	251.35	78.06		228.81	291.99		233.9	113.43	209.7	258.86	70.65	85.58	54.52	52.55		131.6	299.06	112.41
2004-07-07	297.92	146.69	213.9	538.97	197.95	229.62		214.18	309.5	278.01	131.05	315.55	298.25		111.14	198.04	136.78	254.88	79.24		234.46	299.07		236.3	114.5	209.49	262.23	70.48	86.53	55.1	55.73		131.25	294.97	110.13
2004-07-08	301.05	149.56	213.46	548.89	194.88	225.74		221.25	316.3	288.46	134.05	318.14	290		111.82	197.23	134.23	249.68	79.54		237.98	314.21		231.7	113.2	205.16	259.55	69.41	85.89	53.91	55.97		130.47	290.07	107.77
2004-07-09	298.73	148	214.49	549.54	193.86	225.6		219.4	311.2	285.1	131.71	317.03	288.5		111.38	200.84	134.08	250.74	79.66		238.13	316.16		229.3	113.12	203.3	256.58	68.98	87.05	54.64	55.85		132.43	291.33	106.19
2004-07-12	295.26	145.63	212.09	551.38	195.01	224.07		216.95	308.3	279.48	129.52	321.62	275.77		110.62	199.33	131.74	240.77	79.99		238.75	319.43		234.4	114.81	204.75	254.49	67.34	87.68	54.41	56.72		132.94	291.77	103.57
2004-07-13	293.65	145.05	210.93	543.42	192.77	222.9		216.6	307.1	275.34	129.87	308.58	278.35		109.7	198.84	130.3	241.36	78.91		235.53	312.11		230.4	113.2	202.06	254.59	67.3	85.58	54.33	56.44		132.67	294.13	100.54
2004-07-14	300.91	149.61	211.77	549.8	195.91	222.78		225.53	318.4	281.96	133.86	312.3	282.52		110.06	199.89	130.63	241.95	79.38		237.72	322.85		234.1	114.66	203.51	265.31	67.36	86.63	55.1	58.64		130.54	297.87	98.77
2004-07-15	298.65	148.84	212.27	548.77	192.37	217.48		224.32	315.6	281.39	134.53	320.42	276.15		109.93	201.3	134.23	240.75	79.36		237.02	325.34		226.1	111.9	200.21	256.28	68.08	86.74	55.53	60.13		126.99	291.98	95.84
2004-07-16	299.77	149.75	213.67	552.19	191.25	216.32		226.35	320.1	277.99	134.41	325.29	277.74		111.03	203.57	134.83	238.18	79.11		238.41	328.37		226.1	112.05	197.32	254.29	67.42	86.84	55.18	60.02		127.11	291.47	94.44
2004-07-19	299.86	149.72	212.43	549.94	191.86	218.01		227.12	319.1	277.64	135.47	325.29	274.56		110.49	202.54	133.63	238.18	77.24		237.83	322.27		227.7	112.05	195.67	257.17	68.07	87.16	55.41	61.51		127.82	293	95.73
2004-07-20	295.23	146.74	211.02	545.56	191.02	217.55		221.64	312.1	269.12	132.05	323.2	275.17		109.33	199.46	131.83	243.88	77.77		235.68	322.85		224.8	111.51	193.19	256.87	69.88	86.53	56.64	60.88		127.91	291.98	95.65
2004-07-21	294.86	147.33	208.93	538.06	185.83	219.79		222.4	313	269.32	132.52	319.95	279.47		107.96	197.51	133.03	241.5	77.2		232.88	312.99		219.8	109.82	186.79	242.98	68.55	85.37	54.95	63		131.31	297.35	94.55
2004-07-22	299.81	150.88	210.47	535.79	182.65	224.98		226.68	320.4	273.01	136.84	328.77	290.29		108.15	200.24	135.58	242.68	77.83		231.72	313.87		219	109.06	181.01	235.73	66.9	84.11	55.22	63.71		134.29	307.59	94.88
2004-07-23	301.23	152.03	204.67	529.04	185.01	224.6		228.6	322.5	277.18	138.6	329.7	289.87		105.85	194.85	135.28	226.29	77.06		228.81	309.81		223.1	109.9	184.73	242.78	66.33	84.32	53.79	63.63		134.35	304.78	96.02
2004-07-26	298.61	150.17	205.4	528.21	182.93	229		227.12	320.3	271.63	136.42	331.09	280.74		105.97	195.14	136.03	229.51	77.65		228.81	304.93		219.7	108.21	184.31	237.02	64.09	86.21	52.87	62.61		135.74	309.64	98.95
2004-07-27	299.88	151.24	203.18	524.35	182.06	231.27		229.31	323.3	271.55	137.55	332.71	281.96		105.51	191.95	139.78	221.32	77.33		226.94	305.03		218	107.52	183.49	237.02	63.35	86.32	52.33	63		136.24	310.41	101.59
2004-07-28	304.95	155.02	207.05	527.81	179.37	229.68		235.12	331.2	282	140.22	339.21	287.57		107.2	197.33	141.88	222.44	79.09		228.11	311.18		213.6	105.3	180.39	228.59	63.76	86.63	52.33	65.12		135.82	308.36	100.67
2004-07-29	304.05	154.31	208.68	525.24	179.38	229.33		234.3	328.9	279.21	139.2	334.34	289.35		107.17	200.95	137.68	225.01	81.27		226.94	310.3		212.2	105.22	180.39	232.16	62.78	87.16	52.1	65.32		134.55	305.29	102.43
2004-07-30	307.48	156.96	209.88	531.67	177.74	227.45		240.05	335.5	284.86	142.01	340.14	286.17		108.01	203.36	135.88	222.2	81.9		229.22	320.31		211.9	102.46	179.36	225.91	63.18	87.16	51.17	64.61		133.46	302.9	101.52
2004-08-02	305.96	155.58	209.99	533.01	179.3	228.33		240.16	335.1	280.78	141.39	342.23	272.17		107.88	203.64	133.48	225.33	81.51		229.62	323.24		215.1	104.53	180.19	224.71	63.69	88.32	51.17	66.46		133.9	302.05	103.17
2004-08-03	307.42	156.84	209.26	536.1	180	223.41		241.97	339.6	280.87	143.49	348.26	272.31		108.02	202.37	134.68	220.27	82		230.85	326.42		215.1	104.14	181.01	225.11	65.38	88.21	51.44	67.67		130.48	294.79	101.55
2004-08-04	300.82	152.16	208.02	534.35	179.5	226.54		234.74	330.9	262.71	140.34	350.12	265.05		107.1	201.8	137.83	217.62	80.84		229.8	328.95		216.1	104.99	182.66	221.14	64.71	85.79	51.06	67.83		132.96	298.63	102.95
2004-08-05	307.6	156.81	206.4	534.58	181.34	226.31		243.4	342.7	271.66	144.89	354.52	267.44		107.26	200.66	134.23	209.75	79.78		229.86	329.59		218.2	105.3	184.93	226.8	66.05	85.58	50.75	66.89		132.81	298.29	102.87
2004-08-06	304.76	154.82	204.77	543.69	181.12	227.2		240.4	339.4	268.75	142.9	348.49	262.95		106.93	199.32	130.63	206.8	78.18		234.11	331.14		216.5	105.05	188.19	223.03	64.88	86	52.18	63.41		132.76	298.98	103.75
2004-08-09	308.85	157.56	202.52	544.53	182.59	228.57		244.88	347.1	269.94	144.62	355.64	269.08		105.65	195.21	129.07	213.46	75.96		234.63	329.64		218.6	104.73	191.04	226.6	65.1	85.05	52.95	63.81		134.49	303.33	102.54
2004-08-10	307.35	156.59	204.68	543.61	181.58	227.21		242.49	344.1	268.51	143.01	346.13	274.74		106.89	196.28	131.11	217.33	76.94		234.22	329.25		217.5	103.91	190.92	223.13	65.04	83.47	53.25	65.59		133.96	302.99	100.97
2004-08-11	306.75	156.7	205.08	536.71	179.92	222.96		243.56	345.4	272.96	143.55	342.41	268.02		107.07	198.11	134.2	212.74	76.48		231.66	320.03		214.8	102.61	189.68	220.25	64.68	83.16	53.65	63.2		132.74	297.95	98.29
2004-08-12	309.18	158.24	206.99	535.45	180.27	223.08		246.25	350.6	278.2	146.48	348.96	261.82		109.04	198.18	135.43	212.8	77.39		230.9	321.87		213.1	101.3	189.06	232.36	62.39	84	52.98	64.61		132.87	298.72	97.96
2004-08-13	315.26	162.03	210	541.59	179.61	228.44		252.27	361.8	286.91	149.04	355.92	264.91		109.84	204.21	132.58	214.89	78.59		233.58	325.19		212.7	100.54	188.44	230.57	63.03	82.84	52.95	64.93		135.32	306.48	100.2
2004-08-16	312.8	160.31	209.86	547.37	180.29	225.85		250.41	360.3	280.34	148	356.84	257.47		109.93	202.44	132.58	218.59	78.48		235.91	330.66		214.9	101.53	192.36	225.81	63.06	80.21	55.53	63.04		135.76	304.95	97.27
2004-08-17	315.39	161.71	208.57	549.13	184.33	224.27		253.53	363.7	281.39	150.12	359.63	256.44		109.07	201.66	128.98	220.03	77.3		236.78	330.32		218.8	103.22	197.94	231.86	67.33	79.37	55.8	63.16		135.94	303.84	95.62
2004-08-18	315.34	161.99	207.19	549.89	183.3	223.3		254.03	364.2	280.5	150.52	361.72	257.37		108.83	197.48	129.43	222.79	76.9		236.73	335.5		214.1	101.38	195.05	234.54	68.82	81.26	53.79	64.77		135.71	302.64	95.03
2004-08-19	322.06	166.28	210.59	553.03	185.78	220.35		261.1	375.2	286.72	155.21	367.52	262.9		110.25	200.24	132.58	230.47	77.85		238.3	334.72		219.5	103.38	198.35	234.04	69.27	80.95	54.33	67.99		133.7	295.39	95.8
2004-08-20	318.41	163.61	208.24	560.97	187.05	220.4		256.06	368.8	276.35	151.23	369.37	266.55		110.28	198.04	129.58	220.83	76.23		241.91	337.21		220.2	103.84	199.59	232.26	72.89	81.37	54.06	68.26		133.64	294.45	96.46
2004-08-23	314.82	160.88	205.02	556.66	190.92	218.59		252.38	364.8	272.97	149.23	363.11	255.92		108.58	194.36	130.63	216.26	75.76		240.34	331.1		225.6	106.52	201.65	242.58	73.16	81.79	56.57	69.05		133.37	292.92	94.88
2004-08-24	310.71	158.65	206.01	545.81	188.47	213.86		247.78	358.3	272.33	146.66	355.92	256.34		108.61	196.02	131.53	218.18	76.31		235.79	322.9		220	104.3	199.79	240.69	73.98	80.42	56.33	66.89		130.71	286.52	92.79
2004-08-25	302.36	153.17	204.23	552.18	186.47	213.23		238.24	344.9	258.69	140.58	351.04	254.33		107.37	194	130.63	217.94	76.45		238.71	324.76		216.5	103.15	195.67	243.18	72.24	80.74	56.6	65.51		130.21	285.15	92.87
2004-08-26	299.14	151.18	204.15	552.25	185.08	211.89		236.22	342.4	252.66	139.94	335.96	249.74		107.9	195.95	132.58	205.82	76.76		238.47	327.98		216.3	103.61	193.19	240.79	69.83	80	57.34	67.05		129.03	283.45	92.35
2004-08-27	298.62	151.17	204.69	546.41	182.65	212.27		236.65	345.1	255.61	140.32	333.41	242.95		107.91	198.04	132.28	205.17	76.17		236.03	323.58		213.2	102.69	189.06	236.53	68.92	80.63	56.68	67.4		128.56	282.76	93.45
2004-08-30	297.11	149.23	204.69	552.98	186.47	216.18		231.72	345.1	248.38	137.35	333.41	245.06		107.91	198.04	132.28	205.17	76.17		238.71	329.44		214.6	103.15	194.22	246.35	73.19	81.37	55.53	67.52		130.01	288.14	95.36
2004-08-31	295.6	147.52	204.56	556.43	190.13	217.31		230.84	337.9	248.54	136.39	326.22	237.57		107.56	199.74	132.88	201.08	76.11		240.1	332.62		219	105.14	196.28	249.03	77.35	84.11	55.91	66.22		129.27	288.91	96.75
2004-09-01	303.79	153	204.68	554.64	193.14	215.27		241.15	352.3	259.56	143.61	341.76	232.47		107.72	198.96	128.08	206.46	76.07		239.17	333.5		224.1	107.06	200.41	253	76.71	86	56.95	62.65		126.4	283.53	97.96
2004-09-02	302.52	152.85	202.25	551.08	190.38	213.25		241.48	353.4	260.48	143.78	353.36	223.19		106.86	195.92	129.88	201.4	74.89		237.54	332.52		218.8	104.99	195.05	249.63	77.66	86.32	57.18	62.37		126.05	282.51	95.8
2004-09-03	300.08	152	199.54	542.59	186.33	213.14		241.09	349.9	263.38	142.93	345.24	218.89		104.84	193.65	130.03	198.75	75.09		234.34	321.78		216.5	103.68	190.71	243.08	73.39	85.58	55.6	61.7		125.52	282.34	95.91
2004-09-06	300.08	152	199.54	542.59	186.33	213.14		241.09	349.9	263.38	142.93	345.24	218.89		104.84	193.65	130.03	198.75	75.09		234.34	321.78		216.5	103.68	190.71	243.08	73.39	85.58	55.6	61.7		125.52	282.34	95.91
2004-09-07	297.44	150.48	202.76	535.88	183.14	212.44		237.37	345.6	257.42	141.32	343.85	224.27		106.21	197.58	134.38	200.92	75.98		232.53	304.44		215.3	102.99	187	231.66	75.06	83.05	54.56	58.09		125.9	281.14	95.51
2004-09-08	296.34	149.54	201.42	538.12	184.33	213.44		234.48	341.4	257.54	141.3	346.4	225.16		105.93	195.89	134.68	196.25	75.93		233.7	303.32		217	103.99	187.2	231.66	75.58	84.93	54.87	58.44		127.53	285.31	93.91
2004-09-09	305.71	156.06	201.66	536.71	184.34	214.92		244.54	355	266.87	149.6	359.12	236.05		106.04	196.94	135.07	193.71	76.2		233.12	302.15		217.3	104.07	187	231.07	74.43	85.07	56.99	57.89		126.99	287.2	95.06
2004-09-10	299.06	150.61	205.05	540.64	185.66	219.35		234.73	337.4	253.45	142.31	354.9	241.47		108.35	199.79	136.38	196.16	76.86		235.1	301.02		226.3	109.36	183.49	227.1	72.17	87.52	57.14	57.23		129.57	296.48	94.99
2004-09-13	305.93	155.08	205.4	543.72	186.95	221.46		240.26	344.3	261.34	147.44	353.64	259.18		108.06	199.39	139.09	200.57	77.04		236.38	303.47		228.2	110.21	182.04	226.7	74.54	88.38	59.57	57.19		130.64	299.47	95.87
2004-09-14	309.27	157.59	205.12	545.66	185.47	222.76		243.01	346.8	267.62	150.17	359.16	268.05		108.12	197.9	134.53	203.65	77.91		237.25	304.2		225.1	109.13	179.98	224.52	71.78	91.16	59.92	57.97		130.18	302.56	96.02
2004-09-15	305.14	154.36	206.23	545.39	186.47	224.09		238.46	339.7	260.61	147.52	359.4	259.06		108.56	197.76	134.08	211.44	77.57		236.84	307.62		228.8	110.97	180.39	224.91	71.41	91.05	59.34	58.21		129.95	303.16	97.63
2004-09-16	305.96	154.99	207.63	545.18	184.69	225.9		240.71	342.4	263.36	150.12	347.33	254.85		108.93	201.8	135.58	208.63	77.08		236.67	308.5		229.5	111.51	178.53	221.24	67.7	89.79	60.42	57.07		130.71	305.29	98.7
2004-09-17	314.01	160.9	206.61	546.26	183.54	226.18		249.86	356.1	273.25	154.31	357.54	267.53		108.72	201.34	132.58	206.46	75.84		237.31	307.03		226.1	110.44	177.71	219.55	68.91	88.63	60.65	57.38		129.98	302.64	100.93
2004-09-20	316.4	162.52	211.16	545.47	181.29	227.58		253.15	360.3	274.54	154.71	363.57	269.22		111.62	204.07	133.03	215.29	76.82		236.96	306.64		223.1	109.75	175.64	215.88	67.46	86.95	61.38	57.89		132.31	302.64	102.21
2004-09-21	322.6	166.29	215.78	550	183.24	226.86		256.28	364.4	278.29	159.16	373.32	289.45		114.81	207.89	139.03	216.18	77.53		238.76	311.18		227.1	111.51	175.64	215.29	68.48	88.63	62.88	58.6		131.6	301.62	102.03
2004-09-22	329.56	171.29	218.68	548.68	181.87	225.57		264.99	376.5	288.68	163.72	384.69	292.26		115.45	209.17	140.68	228.7	79.62		238.12	311.28		221	108.98	173.58	213.7	69.85	89.89	64.34	59.94		131.48	298.98	101.81
2004-09-23	330.2	171.55	220.29	553.83	181.41	227.24		265.59	377	289.05	164.77	384.45	291.18		115.53	210.66	140.83	237.06	79.93		240.22	315.92		220.7	108.9	171.52	213.5	69.46	92.32	62.42	59.78		131.66	298.55	104.41
2004-09-24	329.69	171.84	218.48	549.95	178.71	226		267.89	378.7	289.99	165.42	383.29	284.06		114.35	209.17	140.08	235.13	79.66		238.53	313.72		218.3	107.98	169.45	207.84	66.9	90.84	63.92	57.27		131.01	296.84	103.86
2004-09-27	332.18	173.26	220.98	552.19	181.01	222.7		272.06	384	291.48	166.67	389.33	277.69		115.37	212.64	142.26	235.93	80.78		239.11	319.82		217.5	107.44	171.52	210.82	68.37	95.05	66.23	57.15		128.88	294.97	100.93
2004-09-28	335.22	175.83	218.46	556.94	179.41	222.1		273.48	387.9	294.71	167.83	389.33	297.36		114.02	210.94	139.03	232.4	79.82		241.15	322.75		214.2	105.99	172.14	211.02	68.31	94	62.46	56.76		129.33	295.73	99.46
2004-09-29	337.29	176.75	222.5	558.25	179.85	224.87		271.35	385.4	290.32	167.12	390.02	323.58		115.03	214.98	140.08	240.67	83.97		241.44	326.9		217	106.68	171.1	211.81	66.92	94.53	63.46	56.91		130.09	300.08	100.56
2004-09-30	337.73	177	228.95	567.17	176.86	224.33		272.06	387.2	289.82	168.34	398.38	318.15		117.91	216.37	141.73	266.53	86.86		244.76	338.77		208.1	103.38	169.66	209.23	65.95	95.37	63.42	57.07		129.36	297.87	101.37
2004-10-01	339.3	178.31	226.08	568.18	176.36	225.49		274.69	391.2	295.19	169.52	394.2	317.07		116.13	215.9	138.73	257.85	86.65		245.23	339.01		206.1	102.69	170.07	212.21	66.85	93.68	61.73	56.95		130.18	301.28	100.71
2004-10-04	337.2	177.28	225.8	559.92	174.62	223.74		273.54	388	291.85	168.28	397.22	314.87		116.37	214.95	141.58	252.23	88.2		241.97	330.32		205.3	102	167.39	208.54	67.34	94	58.68	55.93		131.16	301.28	97.89
2004-10-05	344.36	182.04	226.1	567.8	176.09	223.69		280.01	396.3	298.33	170.85	400	335.42		116.86	214.84	141.81	252.31	87.73		244.41	346.78		207.8	103.07	168.83	208.04	67.2	95.26	60.18	55.93		132.01	303.16	96.42
2004-10-06	347.86	184.1	230.86	569.23	176.02	224.86		285.1	403.2	302.89	172.56	403.71	329.85		118.9	219.45	146.08	258.59	90.19		244.53	353.76		204.9	101.61	171.1	208.93	68.97	94.21	59.8	55.22		132.1	303.33	97.96
2004-10-07	352.29	187.42	231.05	568.39	175.53	222.93		288.19	408.9	305.63	173.89	410.86	349.44		118.13	219.72	147.28	263.21	90.8		244.24	352.39		205.4	102.07	170.07	209.49	67.4	93.68	60.18	54.63		131.1	301.02	96.9
2004-10-08	356.37	189.75	236.65	575.1	175.79	223.77		291.36	413.7	307.58	176.89	414.99	356.2		120.04	226.89	149.38	273.71	91.81		247.15	356.2		205.8	102.15	168.83	211.37	67.37	94.95	59.45	55.97		130.06	302.05	97.82
2004-10-11	358.45	191.33	233.68	573.41	176.67	223.63		293	418.8	306.45	179	423.57	360.31		118.43	226.41	147.88	259.68	93.07		246.51	354.1		205.6	102.53	169.04	216.08	66.19	97.58	58.41	57.34		130.11	302.64	97.23
2004-10-12	353.27	188.26	230.17	563.53	175.73	221.71		286.34	410.1	301.25	177.01	427.94	358.09		116.91	222.84	147.67	254.75	90.64		242.55	344.48		211	104.3	167.18	206.45	63.73	98.11	57.37	56.56		130.37	302.82	94.3
2004-10-13	356.7	192.12	210.13	559.82	176.15	221.33		291.24	415.1	307.52	182.66	416.47	376.06		109.52	201.8	139.18	212.32	84.28		241.38	336.91		211.7	104.53	169.45	205.36	65.38	96	56.83	56.36		129.36	301.54	94.85
2004-10-14	360.91	195.04	208.46	567.05	177.08	220.99		296.28	421.3	309.92	188.37	431.55	374.29		111.27	196.62	128.68	212	81.51		244.24	344.48		213.1	105.53	168.63	206.95	66.19	97.37	56.41	57.23		128.59	300.68	95.1
2004-10-15	361.132	194.48	213.68	568.23	178.06	223.99		295.79	420	307.78	188.21	430.39	372.51		112.6	202.65	132.43	224.05	83.52		244.59	347.17		216.6	106.98	170.69	205.96	65.2	96.32	57.49	56.83		128.68	302.9	98.04
2004-10-18	355.35	191.07	209.28	564.18	176.4	222.73		289.6	412.3	296	183.63	421.58	377.61		111.08	200.24	129.43	209.03	81.49		243.13	341.16		213.6	105.6	168.42	206.55	66.05	94.21	56.87	57.19		129.15	303.92	95.47
2004-10-19	356.87	191.5	211.77	570.76	178.48	224.26		288.5	410.9	297.31	183.42	416.47	389.32		112.67	201.98	128.68	213.61	82.1		245.46	351.32		216.6	106.29	170.9	211.31	67.64	94	56.18	56.56		129.59	303.92	97.52
2004-10-20	365.41	197.92	210.33	575.94	177.94	220.31		298.2	424.9	307.11	189.62	436.89	399.85		111.58	200.91	127.63	213.69	81.49		247.32	358.98		212.7	104.6	170.07	212.31	68.28	95.16	57.49	56.05		127.82	296.93	96.64
2004-10-21	367.14	199.22	211.69	576.56	176.31	221.41		298.53	425.8	308.88	192.18	438.05	408.65		111.97	202.93	129.81	213.96	82.3		247.79	356.93		211.5	103.38	168.63	210.82	65.18	95.05	58.18	56.32		126.99	296.93	98.48
2004-10-22	371.06	202.18	210.93	576.75	175.08	222.25		302.37	429.8	314.44	194.02	441.07	421.11		111.81	201.44	131.38	213.61	81.31		247.79	358.06		209.3	103.15	166.56	211.22	64.98	94	57.84	56.87		128.56	300.43	97.08
2004-10-25	367.43	199.54	207.92	582.35	177.58	220.26		298.91	426.5	307.06	190.75	442.23	413.05		110.98	197.33	130.18	208.95	79.8		250.29	360.35		214.4	104.83	169.45	216.48	66.22	91.89	58.22	56.91		128.29	297.53	96.06
2004-10-26	373.2	203.33	210.21	579.23	178.13	221.27		302.37	434.7	310.32	191.46	440.6	438.38		111.74	200.45	130.86	210.54	81.69		248.95	358.4		214.1	104.91	170.69	215.98	66.33	93.16	58.38	57.23		129.06	297.78	97.12
2004-10-27	359.46	193.56	212.01	575.66	178.35	219.93		287.51	418	293.81	182.8	429.93	410.85		112.86	201.23	133.33	214.81	81.43		247.79	351.66		216.6	105.83	170.28	211.91	66.63	92.21	59.99	57.74		128.8	295.65	96.57
2004-10-28	352.47	188.8	210.18	576.19	178.09	219.75		279.07	409.1	283.9	177.47	421.35	406.59		112.6	198.18	129.73	214.17	80.19		248.08	351.17		218.7	107.37	170.28	212.61	64.47	90.11	59.84	58.33		128.09	294.37	97.3
2004-10-29	355.25	190.58	218.65	581.12	175.87	217.57		283.68	414.3	290.01	177.81	406.03	408.51		116.23	208.18	134.23	223.72	83.4		250	356.69		214.8	106.52	167.18	211.81	64	90.53	57.3	57.7		124.66	288.31	98.92
2004-11-01	346.95	185.43	215.7	579.88	172.26	218.36		274.74	399.9	281.78	170.95	395.82	408.28		115.46	204.49	133.26	218.6	81.31		249.3	357.91		207.8	104.07	165.12	207.05	62.58	89.05	57.14	57.07		123.66	286.52	101.44
2004-11-02	344.05	183.46	214.77	568.34	172.66	218.71		271.95	395.7	281.11	169.08	393.04	401.11		114.32	205.7	133.93	214.57	81.33		244.99	342.77		205.1	104.6	164.91	208.63	64.24	89.47	58.3	57.07		123.42	285.84	102.43
2004-11-03	350.25	187.66	216.58	575.06	171.5	221.27		278.86	405.1	289.84	172.92	390.72	409.78		114.86	207.61	134.98	219.52	81.69		247.67	349.51		203.7	104.37	164.29	205.86	63.43	87.89	59.41	57.34		123.3	287.12	105.37
2004-11-04	340.09	180.18	220.46	583.47	171.4	220.89		267.57	391.6	278.86	166.64	391.42	383.88		115.56	210.38	139.48	232.56	84.52		250.82	360.5		205.6	105.99	163.05	200.99	61.71	88.74	59.99	61.59		120.73	282.68	108.3
2004-11-05	342.11	181.16	222.25	589.23	173.79	219.44		271.91	396.1	281.41	167.16	381.72	377.8		116.36	213	140.98	231.19	85.99		253.06	366.89		209.7	107.67	166.73	200.6	61.8	89.26	60.76	64.2		120.2	283.7	105.76
2004-11-08	339.82	179.25	219.75	588.56	176.19	221.26		269.22	393.9	279.58	166.62	386.5	365.18		114.81	212.4	143.83	222.79	84.54		252.77	366.49		213.1	110.33	167.51	200.69	62.33	90.53	62.43	70.24		119.88	288.04	105.85
2004-11-09	333.64	174.85	219.9	592.97	176.34	220.68		260.28	381.7	271.24	163.87	384.5	363.14		114.62	213.98	143.11	221.27	84.47		254.66	369.33		211.9	108.99	169.54	202.68	62.19	89.58	63.09	70.6		118.58	287.99	105.46
2004-11-10	342.44	180.68	218.76	590.62	177.49	225.7		268.05	390.1	282.62	171.24	384.27	382.45		114	212.18	141.42	221.52	84.9		253.95	364.18		212.6	107.95	171.6	208.44	61.39	90.53	64.62	66.72		120.35	294.23	108.33
2004-11-11	336.24	175.93	219.62	592.77	177.73	229.82		260.88	379.4	274.47	167.03	378.19	371.94		113.75	213.67	142.48	224.61	85.56		254.72	367.43		213.1	107.14	172.76	206.35	61.16	91.05	65.23	68.19		122.03	302.22	108.89
2004-11-12	335.5	175.22	223.74	597.49	177.59	227.72		259.84	376.1	276.41	166.97	377.96	368.29		115.43	215.9	144.73	236.81	87.73		256.4	374.51		212.4	106.52	174.41	208.44	60.97	89.68	64.54	66.97		120.5	299.23	108.15
2004-11-15	334.51	174.04	222.48	595.87	180.85	229.24		257.32	371.3	272.64	164.36	369.84	376.77		114.51	215.41	144.81	233.52	87.95		255.82	372.12		215.1	107.06	176.68	212.7	59.83	91.47	72.81	68.85		121.5	301.54	108.63
2004-11-16	330.52	171.31	220.24	599.91	181.67	227.93		253.21	367.6	269.39	162.34	374.94	363.19		114.22	211.3	143.53	229.35	87.93		257.69	373.1		218.5	107.9	177.09	214.59	59.93	93.37	69.08	66.18		121.91	300.08	107.49
2004-11-17	337.57	175.56	223.98	606.1	183.92	229.02		258.25	371.9	276.63	172.56	380.97	372.41		115.37	217.11	146.23	231.76	89.6		260.36	376.71		223.7	109.36	179.57	219.55	60.61	91.47	70.58	63.24		122.5	303.41	106.87
2004-11-18	334.08	173.36	225.64	602.63	183.54	224.35		254.19	369	273.34	174.76	385.38	358.27		115.62	221.36	148.93	226.54	91.59		259.14	371.24		221.7	108.67	177.5	220.35	61.63	92.42	71.08	63.2		118.96	293.43	107.31
2004-11-19	344.32	181.11	223.16	608.01	180.85	224.71		267.95	385.8	287.94	181.2	406.73	364.78		114.13	221.08	146.08	220.27	90.33		261.53	373.68		217	107.06	173.58	218.56	61.58	92.11	69.81	62.73		118.87	293.77	107.64
2004-11-22	340.72	178.76	221.53	610.21	180.17	224.88		266.58	384	283.88	177.35	399.3	353.03		113.33	218.88	145.93	219.71	89.58		262.69	372.31		211.7	105.99	171.93	220.15	62.59	93.47	71.51	61.15		117.57	293.34	108.56
2004-11-23	343.01	180.09	223.5	608.86	179.85	228.08		268.22	385.4	287.77	177.06	409.51	356.82		113.84	220.94	147.51	225.09	90.15		262.11	371.53		211	103.61	171.93	222.83	61.97	93.26	71.58	62.65		117.81	299.83	109.14
2004-11-24	350.07	184.54	227.86	610.92	179.36	232.62		270.96	388.3	286.52	178.13	401.16	404.49		116.54	223.21	148.03	235.05	91.1		262.87	374.36		210.3	103.91	171.93	219.95	61.07	94.42	70.81	62.84		120.82	307	110.39
2004-11-25	350.07	184.54	227.86	610.92	179.36	232.62		270.96	388.3	286.52	178.13	401.16	404.49		116.54	223.21	148.03	235.05	91.1		262.87	374.36		210.3	103.91	171.93	219.95	61.07	94.42	70.81	62.84		120.82	307	110.39
2004-11-26	349.41	184.37	227.3	610.92	177.55	232.82		270.96	385.1	286.52	178.13	404.41	404.49		117.96	222	145.63	227.19	89.88		262.87	374.36		205.6	101.77	170.9	217.77	61.07	94.42	70.81	62.84		121.56	307.08	110.39
2004-11-29	347.13	182.6	228.51	617.44	177.13	234.17		272.72	393.5	287.09	177.12	407.19	366.93		117.48	224.41	146.53	229.43	92.22		265.37	382.08		203.9	101.07	169.04	214.19	62.56	93.58	75.36	62.84		122.92	307.59	111.6
2004-11-30	342.5	179.42	227.48	613.89	177.1	234.39		269.26	391.3	280.43	172.25	396.75	356.77		117.02	223.13	144.73	229.43	91.81		263.86	379.74		204.4	101.38	168.21	212.31	63.72	93.05	75.05	64.85		122.8	305.63	113.14
2004-12-01	326.59	168.42	227.67	619.68	176.07	231.97		249.31	365.19	262.22	161.44	379.81	347.08		116.5	224.62	147.13	227.74	92.49		265.43	394.53		204.4	100.77	167.8	209.63	62.45	93.68	75.93	65.16		122	303.33	111.31
2004-12-02	311.77	158.71	220.86	614.32	175.11	230.44		237.04	345.11	249.17	152.68	351.28	318.9		115.22	215.55	143.01	209.35	91.31		263.33	388.67		204.4	99.62	168.42	206.75	62.07	92.84	75.32	64.89		120.61	300.34	111.34
2004-12-03	309.04	156.48	221.07	621.67	177.16	229.16		233.15	338.64	247.75	150.1	342.69	318.19		114.99	216.19	144.66	208.58	92.16		266.53	392.72		204.4	101.77	171.1	208.73	60.36	92.63	75.43	67.16		120.38	298.89	110.46
2004-12-06	311.36	158.09	221.32	618.71	178.16	227.46		235.56	341.28	246.59	151.77	349.42	324.14		115.91	215.41	144.73	207.42	91.57		265.43	388.82		204.4	102.76	172.55	210.32	60.52	93.26	75.2	67.32		119.79	300	107.53
2004-12-07	303.24	152.96	220.91	615.39	175.35	225.29		227.61	329.4	238.47	148.78	341.76	311.31		116.49	212.45	143.02	209.62	91.64		264.15	385.01		204.4	101.61	167.8	207.48	61.45	91.58	75.01	66.26		118.58	297.78	106.14
2004-12-08	305.79	155.17	215.59	591.07	176.04	226.49		230.67	332.77	240.25	153.5	346.36	315.62		114.44	205.57	139.78	204.51	89.38		255.41	348.88		204.4	102.84	168.42	210.16	60.61	92	75.51	64.81		119.16	300.51	106.03
2004-12-09	310.74	158.98	214.45	586.39	176.12	223.33		234.54	340.03	246.82	158.71	358.05	326.2		113.52	206.15	137.74	200.44	89.48		254.54	332.03		204.4	104.53	167.6	209.03	60.98	91.16	75.43	64.34		116.52	295.9	105.11
2004-12-10	303.46	154.01	215.34	583.62	174.82	222.92		225.97	325.7	242.56	150.11	351.83	324.96		113.48	208.08	138.22	203.63	88.68		253.44	329.25		204.4	102.92	166.15	211.61	60.2	91.47	74.93	63.63		115.62	295.56	105
2004-12-13	309.34	157.44	219.73	590.4	176.39	224.69		229.26	332.6	247.51	154.23	348.03	341.7		115.27	212.71	142.26	208.63	91.12		256.35	333.5		204.4	102.92	169.04	216.77	61.5	91.68	72.31	63.12		115.45	298.46	105.84
2004-12-14	312.78	160.12	218.58	586.14	176.6	222.16		232.65	337.79	249.45	158.93	351.74	349.19		114.19	213	140.83	207.23	90.57		254.6	329.83		204.4	102.99	170.07	218.36	60.66	90.42	72.43	62.77		114.26	295.31	104.49
2004-12-15	323.45	166.97	222.4	593.12	177.48	225.97		244.93	357.02	261.2	168.46	369.61	345.07		116.07	216.01	142.18	212.85	93.18		257.45	335.94		204.4	103.99	169.25	216.48	60.84	90	77.44	65.48		115.89	300.6	106.25
2004-12-16	320.44	164.97	223.5	587	176.1	226.57		243.94	353.02	257.07	167.12	369.37	332.66		116.58	217.18	141.06	213.37	94.82		255.12	328.47		204.4	102.84	168.01	215.19	61.84	89.26	76.82	64.96		115.21	300.26	107.53
2004-12-17	332.5	172.76	224.6	593.33	178.63	230.23		255.23	369.28	266.81	174.84	385.38	352.47		116.64	218.03	140.83	217.94	96.14		257.86	332.18		204.4	104.53	168.83	215.98	62.79	90.95	80.32	62.84		117.16	306.66	108.3
2004-12-20	326.47	167.94	229.52	594.69	180.27	229.41		250.9	362.04	259.78	170.1	376.8	328.82		118.29	221.5	142.63	235.85	97.1		258.27	335.2		204.4	104.37	170.49	217.77	62.59	93.47	82.25	62.49		117.75	306.23	107.2
2004-12-21	326.24	167.61	231.44	594.36	179.35	232.06		250.79	362.3	260.02	170.42	378.65	323.25		119.48	222.57	143.01	241.47	96.55		257.86	338.23		204.4	103.53	169.87	217.07	62.07	93.16	80.9	61.74		120.32	311.18	107.2
2004-12-22	319.38	162.87	231.65	591.78	178.76	231.87		242.46	349.11	254.5	165.38	366.13	320.68		121.38	221.01	143.08	235.98	95.59		256.99	333.74		204.4	103.91	169.66	216.38	60.79	93.26	77.97	62.33		119.64	311.09	107.2
2004-12-23	318.21	161.69	232.09	594.26	180.21	233.15		242.14	349.45	252.49	161.57	360.79	315.81		122.3	220.37	143.83	236.01	94.78		257.86	337.65		204.4	105.14	170.9	217.67	61.04	93.26	80.94	60.96		119.55	312.46	108.23
2004-12-24	318.21	161.69	232.09	594.26	180.21	233.15		242.14	349.45	252.49	161.57	360.79	315.81		122.3	220.37	143.83	236.01	94.78		257.86	337.65		204.4	105.14	170.9	217.67	61.04	93.26	80.94	60.96		119.55	312.46	108.23
2004-12-27	305.14	152.22	233.96	599	180	234.55		226.46	344.26	233.5	147.95	352.44	291.46		122.81	222.89	144.88	236.89	96.92		259.78	342.04		204.4	103.45	171.31	219.95	61.07	94.63	80.63	61.43		119.94	313.23	109.66
2004-12-28	306.79	153.57	233.96	598.35	180.13	231.49		228.93	344.26	235.07	149.54	352.44	296.89		122.81	222.89	144.88	236.89	96.92		259.26	344.63		204.4	103.45	170.9	217.07	62.89	94.95	81.02	61.31		118.78	309.04	108.15
2004-12-29	310.72	156.44	237.37	586.37	179.25	229.66		239.18	336.08	244.52	155.25	330.63	299.75		124.65	225.19	145.93	244.6	97.65		254.42	333.35		205.94	102.69	167.8	216.18	62.62	95.37	83.13	60.45		115.56	302.47	110.5
2004-12-30	310.66	156.17	239.08	588.15	180.12	229.11		238.13	346.98	247.31	152.13	337.59	287.9		125.29	226.11	153.88	245.01	99.05		255.24	333.84		208.65	103.76	169.04	217.27	63.7	95.16	79.9	60.76		113.41	299.74	112.04
2004-12-31	310.47	156.1	238.22	588.15	180.12	229.11		238.13	345.62	247.31	152.13	338.98	287.9		124.94	227.03	152.83	239.32	98.13		255.24	333.84		208.65	103.76	169.04	217.27	63.7	95.16	79.9	60.76		113.41	299.74	112.04
2005-01-03	304.19	152.03	238.22	574.87	177.82	230.38		230.84	345.62	247.05	144.79	338.98	271.09		124.94	227.03	152.83	239.32	98.13		250.17	317.72		205.09	101.46	166.56	212.61	62.78	96.53	79.4	59.98		114.06	301.71	112.48
2005-01-04	308.8	156.63	220.83	573.81	175.82	233.91		240.66	349.53	255.87	151.4	338.05	276.34		115.03	209.95	139.78	228.38	92.06		249.88	315.04		200.85	100.84	165.94	208.44	63.3	95.05	78.13	59.82		117.48	308.79	112.19
2005-01-05	306.25	154.6	224.59	572.19	176.69	231.35		237.81	343.83	255.63	147.97	332.48	273.11		116.46	214.77	138.88	232	95.09		248.78	319.09		203.39	102.38	166.36	209.23	64.91	94.53	75.86	59.94		116.36	305.12	111.09
2005-01-06	317.2	162.13	223.29	564.62	179.86	229.71		249.7	362.47	266.96	155.61	349.88	283.22		115.27	213.67	137.23	233.76	94.98		245.46	315.19		209.16	105.14	172.34	211.41	65.18	94.63	74.55	59.47		115.51	301.54	111.16
2005-01-07	316.84	161.74	225.73	562.55	179.66	229.79		249.23	363.69	265.76	154.49	348.91	281.6		115.74	215.29	139.36	242.45	96.87		244.49	314.84		210.18	105.83	170.69	215.29	66.25	91.68	74.12	57.86		116.72	302.7	110.18
2005-01-10	317.88	162.49	224.36	563.34	179.09	232.41		248.96	360.65	265.46	154.74	364.69	289.72		115.53	213.51	136.63	240.73	95.85		244.87	314.94		208.82	104.14	170.69	217.77	67.22	89.68	73.62	57.58		119.73	306.89	110.47
2005-01-11	319.02	162.97	228	568.72	178.32	234.8		251.11	362.77	266.77	156.78	352.16	286.69		117.22	217.92	138.73	243.96	96.9		246.69	324.12		207.97	103.68	170.69	215.68	65.74	90	73.66	57.66		121.77	309.73	113.37
2005-01-12	320.34	163.96	227.73	575.23	177.59	234.72		254.97	367.35	269.63	157.52	345.38	280.47		117.84	217.63	137.13	238.94	96.89		249.39	329.25		208.48	104.45	165.53	211.91	66.29	90.74	76.13	58.37		120.94	308.02	112.66
2005-01-13	330.38	171.14	225.89	573.97	178.28	234.65		264.11	383.74	278.64	162.06	364.04	304.2		116.8	215.2	135.43	237.94	97.44		248.78	329.35		208.65	105.37	165.12	213	65.85	91.79	77.86	59.11		120.97	305.55	113.91
2005-01-14	330.45	171.72	226.01	570.16	175.22	234.05		265.98	382.81	282.26	163.19	364.97	301.15		116.83	216.05	135.66	235.77	97.57		247.55	322.02		201.87	102.76	162.85	206.25	65.69	92.95	77.09	58.92		120.67	304.27	113.87
2005-01-17	330.45	171.72	226.01	570.16	175.22	234.05		265.98	382.81	282.26	163.19	364.97	301.15		116.83	216.05	135.66	235.77	97.57		247.55	322.02		201.87	102.76	162.85	206.25	65.69	92.95	77.09	58.92		120.67	304.27	113.87
2005-01-18	329.27	170.79	226.53	571.27	175.28	234.61		265.7	387.4	280.39	162.53	362.88	288.32		117.02	216.47	135.88	235.93	98.6		247.85	324.95		201.19	102.76	161.82	203.87	66.46	93.05	80.4	58.76		121.5	305.2	113.87
2005-01-19	328.22	169.94	227.62	570.66	176.66	231.85		262.3	381.45	279.86	162.17	362.64	296.24		117.39	218.31	137.76	232.08	101.04		247.67	323.49		202.88	104.07	162.44	205.56	68.24	93.37	80.17	58.88		119.23	300.17	113.54
2005-01-20	326.17	168.71	227.32	569.24	176.17	229.86		259.29	378.55	278.47	161.36	358.47	297.5		117.35	218.88	137.61	229.75	99.98		247.26	320.21		200	102.76	163.26	207.74	67.7	94.32	78.55	58.84		119.11	300.26	110.9
2005-01-21	331.93	172.61	229.6	576.6	175.48	230.96		265.98	390.04	287.09	166.32	372.16	293.24		118.51	222.07	141.51	226.46	101.65		249.77	332.62		200.68	102.3	162.64	205.16	66.83	93.47	79.51	58.37		119.61	300	112.33
2005-01-24	334.34	174.49	228.57	577.36	175.76	228.89		267.51	392.77	287.79	168.33	374.48	305.08		117.47	221.5	140.38	227.66	101.55		249.94	334.96		200.34	101.61	163.26	206.45	66.08	93.68	80.59	59.94		117.66	296.76	111.89
2005-01-25	338.17	177.19	226.29	569.83	176.93	230.17		272.06	401.11	296.76	171.1	380.51	301.71		115.42	220.37	138.88	228.91	100.29		247.03	326.42		201.53	101.23	164.29	208.83	66.56	94.53	81.44	59.98		118.19	298.72	112.41
2005-01-26	336.11	175.52	228.99	576.66	177.28	228.58		267.35	396.94	299.38	169.04	381.9	300.64		117.21	221.93	140.91	231.92	101.32		249.83	332.27		200.34	101	164.09	207.64	66.56	97.89	80.94	61.86		117.99	298.04	110.72
2005-01-27	334.79	175.14	228.3	575.94	173.81	228.83		267.67	395.57	297.76	168.36	384.92	297.41		117.02	220.51	141.58	232.4	100.57		249.42	333.01		196.44	99.16	161.61	204.76	62.41	97.05	79.48	61.94		118.02	299.15	110.46
2005-01-28	326.99	169.44	230.48	575.36	173.74	228.93		258.58	383.4	288.62	161.19	365.43	293.05		118.23	223.13	142.63	232.48	101.55		249.24	331.79		196.78	99.62	161.61	204.07	61.68	96.32	81.09	61.35		118.4	299.23	110.43
2005-01-31	331.48	172.44	231.21	570.12	174.44	230.16		264.17	391.57	294.18	163.72	364.97	295.95		118.67	223.13	143.16	234.24	102.26		246.91	329.44		197.46	100	162.64	204.37	62.27	97.05	81.13	59.9		118.75	301.45	110.79
2005-02-01	326.82	169.37	229.52	568.52	173.79	230.04		258.25	383.32	286.96	159.57	369.84	295.72		118.01	220.23	142.18	234.24	101.91		246.22	328.61		198.3	100.15	162.64	201.29	62.44	94.21	81.48	61.31		119.23	302.05	110.17
2005-02-02	323.83	167.77	227.43	568.81	172.48	227.22		255.89	377.02	282.37	157.52	365.2	298.53		116.61	217.96	141.36	234.89	101.04		246.27	329.59		195.59	99.31	161.2	200.6	62.99	92.74	80.79	62.96		118.07	301.19	107.24
2005-02-03	320.9	165.66	228.56	562.75	172.44	227.26		254.58	375.15	276.89	155.03	360.09	287.9		117.18	218.1	142.26	237.78	102.22		243.65	326.02		196.61	99.54	160.99	199.3	61.35	94.11	81.09	62.61		117.9	301.19	107.35
2005-02-04	320.35	165.43	226.25	559.25	172.92	226.79		254.74	375.83	275.17	154.75	360.32	285.42		116.51	215.55	141.28	233.28	100.65		242.14	323.97		195.25	98.93	160.99	198.31	61.47	95.58	85.1	61.9		117.28	300.94	107.05
2005-02-07	315.66	161.61	226.64	558.03	175.04	229.08		248.91	368.77	268.68	149.2	352.39	279.99		115.77	216.94	140.83	236.51	101.67		241.85	320.44		199.63	99.79	163.38	199.3	61.91	94.95	87.21	63.49		117.97	302.56	109.03
2005-02-08	318.1	163.25	227.19	556.79	175.46	229.12		250.27	370.08	273.79	150.8	349.19	289.67		115.47	217.23	139.3	244.43	101.17		241.21	320.93		200.34	99.62	163.43	200.38	61.57	96.53	86.79	62.77		118.93	303.07	108.52
2005-02-09	319.99	164.56	226.57	557.37	176.46	227.89		251.19	371.23	281.92	152.38	356.89	290.14		115.48	215.81	138.13	244.11	101.09		241.33	322.89		200.44	98.62	164.95	202.9	62.32	97.62	87.8	60.44		118.61	300.77	108.19
2005-02-10	328.81	170.21	230.55	565.7	180.04	223.49		260.73	385.7	297.84	158.15	364.04	290.78		117.59	219.16	139.65	246.83	104.61		243.77	341.61		205.5	98.88	168.79	204.63	64.95	99.52	89.31	61.48		117.28	295.99	105.26
2005-02-11	329.32	170.38	229.74	571.84	180.98	224.47		261.98	387.06	301	156.17	360.56	288.93		116.88	219.52	137.91	245.95	103.91		245.69	354		205.6	98.16	170.07	209.03	65.72	99.37	89.49	61.27		117.37	296.33	106.36
2005-02-14	330.34	170.58	232.05	579.36	182.84	224.7		263.18	389.11	300.27	155.09	358	288.51		118.16	222.92	139.48	244.68	104.47		248.78	360.4		209.84	99.16	172.14	212.9	66.12	98.84	88.87	61.31		117.37	296.76	106.43
2005-02-15	330.53	170.44	234.37	579.54	183.22	225.25		261.81	387.91	297.26	155.09	365.89	292.4		119.12	225.12	139.41	251.51	104.47		248.78	361.43		208.14	98.54	171.31	212.61	66.75	99.58	92.88	62.53		117.28	297.01	107.05
2005-02-16	334.12	173.34	233.39	578.16	180.62	227.27		267.78	394.47	302.46	160.74	366.13	289.54		119.53	222.64	137.83	247.9	104.8		248.54	356.3		203.39	96.93	168.63	212.31	66.63	97.26	92.03	62.25		117.93	299.23	108.37
2005-02-17	331.41	170.84	236.86	581.19	182.78	226.74		264.28	391.4	294.12	157.38	374.48	281.39		121.79	226.39	139.93	245.65	106.95		249.53	361.91		205.77	97.39	170.9	219.55	66.39	97.89	92.03	63.47		118.07	297.95	108.3
2005-02-18	334.6	172.94	241.54	581.35	183.32	222.6		268.61	395.74	298.14	160.85	375.64	280.32		123.47	231.36	149.98	251.75	107.87		249.42	364.21		206.28	97.24	171.52	220.64	67.56	96.95	92.65	63.63		115.59	291.64	106.87
2005-02-21	334.6	172.94	241.54	581.35	183.32	222.6		268.61	395.74	298.14	160.85	375.64	280.32		123.47	231.36	149.98	251.75	107.87		249.42	364.21		206.28	97.24	171.52	220.64	67.56	96.95	92.65	63.63		115.59	291.64	106.87
2005-02-22	348.67	181.56	244.43	591.2	190.23	223.44		281.81	413.87	311.34	171.12	402.78	291.27		125.59	233.13	149.53	254.56	109.17		253.73	369.38		217.64	104.53	177.71	231.46	70.33	98.63	90.3	63.2		115.45	291.98	107.86
2005-02-23	350.04	182.21	244.67	590.91	191.02	226.26		280.44	411.74	312	174.41	403.94	300.59		125.79	232.07	147.51	259.06	109.54		253.9	365.62		220.19	105.3	176.47	231.27	69.56	97.89	95.23	63.9		115.45	293.86	110.61
2005-02-24	350.6	183.24	240.01	589.93	189.32	226.03		281.65	417.45	310.73	173.62	414.85	302.18		122.27	229.8	143.53	255.69	107.97		253.67	362.74		217.98	103.99	176.26	227.89	69.37	96.42	93.49	65.04		115.95	294.45	109.84
2005-02-25	352.91	184.24	239.79	589.63	194.28	224.82		282.2	418.98	309.05	173.5	412.06	314.4		121.03	230.72	144.43	258.9	108.28		253.9	358.25		226.12	107.6	182.87	240	71.4	95.05	90.41	64.96		115.33	293.86	108.74
2005-02-28	355.85	185.41	242.58	591.94	198.79	224.92		283.62	422.81	308.2	176.61	416.47	315.1		122.42	233.55	145.11	263.07	108.95		254.77	361.08		234.27	109.75	183.9	246.95	72.95	96.53	93.61	67.95		115.68	293.69	108.85
2005-03-01	355.08	185.35	240.7	586.36	195.93	226.92		283.24	423.57	306.21	177.95	420.88	312.76		122.3	231.29	146.68	253.84	108.7		252.62	354.74		229.52	107.67	181.01	243.47	71.98	95.37	93.53	68.81		116.8	295.22	110.35
2005-03-02	362.09	190.26	240.39	586.9	196.65	226.76		290.75	432.51	323.92	183.2	431.32	314.5		122.49	231.5	144.88	250.95	108.21		252.56	358.54		231.04	107.9	180.8	249.03	71.41	95.16	93.61	67.56		117.22	296.25	109.47
2005-03-03	364.78	191.71	243.96	582.61	196.14	231.55		293.6	438.38	329.09	181.05	444.08	311.69		124.55	232.28	146.08	261.79	109.7		250.82	354.74		229.35	106.91	179.98	249.03	71.88	94.53	94.76	67.91		119.91	302.73	111.6
2005-03-04	365.06	191.73	245.82	588.83	196.05	231.53		294.75	437.87	329.4	180.16	428.07	315.76		125.83	234.62	147.73	261.79	109.07		253.32	360.59		228.67	106.45	179.15	250.02	72.89	93.37	95.53	69.13		120.11	303.84	110.94
2005-03-07	365.34	192.22	245.67	590.39	194.09	231.54		296.06	440.89	330.04	179.74	425.2	315.59		125.38	234.36	149.44	260.94	110.62		254.03	361.08		225.45	105.14	176.06	244.57	71.77	92.42	100.27	69.76		120.54	300.67	112.47
2005-03-08	371.58	195.92	247.77	598.64	196.8	233.05		300.59	447.57	337.83	183.67	440.46	323.04		126.96	235.68	149.2	262.94	111.27		257.42	368.07		228.84	106.68	176.88	248.34	73.31	94.32	102.31	69.48		121.8	299.08	114.9
2005-03-09	373.55	196.99	248.47	602.31	198.04	235.41		302.18	450.54	338.8	183.68	446.68	325.3		127.91	235.4	148.84	260.6	112.9		258.77	373.05		231.21	107.44	178.53	249.93	73.99	94.74	101.46	68.26		124.18	304.03	114.71
2005-03-10	368.82	193.36	247.3	602.58	201.59	231.23		296.59	444.71	330.31	179.81	434.94	320.7		128	233.02	148.14	258.3	112.32		259.36	367.53		236.13	109.75	181.63	253.8	74.91	94.42	106.35	68.85		123.94	298.7	112.02
2005-03-11	374	196.21	246.49	607.69	206.28	233.43		302.09	450.81	338.28	182.26	434.34	322.36		127.03	231.85	148.48	260.34	113.05		261.64	369.63		242.92	112.66	185.55	263.03	76.34	96.53	105.24	70.86		122.27	293	118.42
2005-03-14	376.07	198.44	244.11	600.05	204.06	230.78		305	456.09	336.71	181.95	431.55	338.84		125.92	229.51	147.06	257.21	112.05		258.62	361.82		240.2	111.13	182.46	260.45	75.57	97.16	103.74	69.6		122	292.06	115.49
2005-03-15	378.58	199.19	246.51	599.78	209.41	231.64		305	457.79	336.53	183.97	439.91	340.76		127.29	232.03	146.68	259.38	112.99		258.5	361.67		249.7	114.04	188.65	270.37	76.31	96.21	105.43	70.11		122.53	293.09	115.93
2005-03-16	384.98	203.77	248.12	603.55	207.24	233.9		312.62	468.43	346.34	188.69	453.36	342.63		127.43	236.21	146.23	260.1	112.89		260.13	363.87		244.95	111.59	186.17	267.39	76.52	96.32	105.01	71.84		122.74	294.2	118.27
2005-03-17	384.82	204.17	244.65	597	206.65	232.04		311.9	470.21	348.02	189.31	455.22	345.26		125.64	234.55	144.73	257.45	107.5		257.16	361.67		248.69	112.43	184.52	266.6	73.04	96	104.81	71.88		122.45	291.21	117.47
2005-03-18	385.26	205	248.5	597.64	202.48	229.21		313.71	474.81	351.18	187.93	450.81	346.15		127.7	236.53	147.88	265.8	109.05		257.51	361.18		241.9	110.59	181.42	257.67	72.48	95.05	102.58	72.43		120.56	287.03	116.48
2005-03-21	385.14	206.06	245.63	585.18	196.28	231.02		314.92	476.6	354.85	188.79	452.44	348.82		126.11	233.84	146.83	262.27	108.25		252.68	347.27		232.4	106.75	177.09	248.73	71.31	92.21	100.62	68.07		121.44	288.65	117.76
2005-03-22	380.42	202.54	247.15	585.14	197.06	230.02		307.08	469.28	350.2	185.72	455.45	344.84		126.59	236.03	147.81	264.12	108.7		252.79	345.6		233.76	107.21	176.68	249.03	73.11	92.11	101.16	67.99		121.47	288.91	116.29
2005-03-23	371.67	197.46	242.09	576.73	193.26	228.12		294.91	458.81	348.78	183.9	442	339.69		124.4	231.43	144.96	259.14	103.95		249.13	341.06		228.5	105.91	173.99	247.44	71.97	90.84	96.46	62.37		121.06	287.54	114.61
2005-03-24	374.9	199.71	240.82	575.73	193.78	229.15		300.56	463.06	354.72	185.52	445.94	336.36		123.22	230.93	145.71	256.49	104.6		248.84	338.77		229.69	106.98	173.79	249.63	73.41	91.26	93.11	62.22		122	289.68	114.57
2005-03-25	374.9	199.71	240.82	575.73	193.78	229.15		300.56	463.06	354.72	185.52	445.94	336.36		123.22	230.93	145.71	256.49	104.6		248.84	338.77		229.69	106.98	173.79	249.63	73.41	91.26	93.11	62.22		122	289.68	114.57
2005-03-28	372.29	197.62	240.82	576.94	194.47	231.04		296.23	463.06	348.54	182.66	445.94	333.46		123.22	230.93	145.71	256.49	104.6		249.53	337.4		227.99	106.29	175.65	248.44	76.78	90.63	94.22	61.67		123.95	292.75	114.86
2005-03-29	373.42	198.37	241.74	577.55	193.75	232.48		297.22	455.74	347.78	184.33	444.08	346.57		123.84	233.7	146.08	251.91	104.31		249.53	340.92		226.97	105.53	175.85	247.74	76.24	89.68	93.99	62.1		124.63	292.92	116.48
2005-03-30	374.26	198.76	244.14	580.04	194.46	230.85		295.9	449.62	352.89	189.97	444.55	349.28		124.71	236.03	148.11	254.72	106.49		250.06	348.97		226.29	103.91	175.44	254.49	75.95	90	96.26	62.02		123.86	290.7	115.71
2005-03-31	383.62	205.2	247.15	582.25	194.04	231.39		303.63	468.43	363.06	196.27	472.16	358.32		126.05	238.8	150.88	259.54	107.6		250.99	350.59		224.6	103.76	175.85	249.13	75.46	91.58	97.34	63.35		123.98	290.96	116.26
2005-04-01	391.6	211.63	241.98	577.34	190.93	233.57		313.88	487.32	377.88	202.06	479.35	362.81		123.16	234.33	146.23	255.2	105.35		249.36	341.8		218.83	101.77	175.65	243.77	75.13	89.68	95.46	61.7		125.04	291.55	118.49
2005-04-04	389.44	210.56	242.86	574.76	188.85	230.62		312.45	487.4	375.83	199.44	489.79	355.56		123.76	235.33	143.53	257.45	105.23		248.02	342.97		214.76	99.77	173.17	244.17	74.84	88.53	94.76	62.37		124.39	287.12	117.1
2005-04-05	384.87	207.59	242.24	575.65	187.74	229.39		307.14	480.34	368.49	196.88	484.92	354.53		123.44	234.55	143.76	255.36	105.92		248.37	343.9		211.2	99	169.66	245.16	74.06	90	97.11	61.08		124.84	288.31	114.72
2005-04-06	382.91	205.96	245.97	579.45	188.7	226.04		306.09	477.62	362.21	192.7	478.89	353.87		124.52	238.09	146.79	266.29	106.77		249.88	347.66		213.23	99.69	171.1	247.44	73.82	90.21	96.03	61.08		122.95	285.07	112.55
2005-04-07	374.91	200.2	245.75	578.17	189.32	226.08		297.9	469.12	343.46	185.61	469.98	346		124.62	237.79	148.6	262.46	107.36		249.42	345.9		214.62	99.54	171.06	248.2	74.8	91.52	94.38	61.15		123.33	284.73	112.66
2005-04-08	370.11	196.96	244.62	579.5	187.86	227.8		295.14	460.19	337.97	181.95	447.84	341.27		123.94	237.34	147.3	260.44	106.91		249.65	350.73		213.06	97.87	171.23	244.17	76.65	89.94	90.91	61.83		124.81	285.75	113.95
2005-04-11	372.95	198.6	246.72	582.27	189.09	228.11		298.94	464.49	341.8	180.99	442.51	345.44		125.51	238.81	147.49	261	108.05		250.58	355.59		216.79	98.3	173.95	246.71	77.16	88.72	88.77	61.03		125.36	285.58	114.28
2005-04-12	367.66	194.87	242.55	580.18	190.43	229.58		291.55	455.54	338.78	178.45	446.22	336.38		124.06	234.99	145.14	250.35	106.57		249.94	351.16		216.59	98.63	176.31	247.38	77.37	90.13	90.3	61.89		127.19	288.99	113.87
2005-04-13	361.2	190.85	235.45	582.9	190.37	228.67		285.71	442.64	330.49	176.14	436.89	331.73		119.99	229.09	140.83	245.09	102.32		250.93	355.03		217.47	98.23	176.88	250.12	75.16	89.37	90.6	62.1		127.14	287.63	113.4
2005-04-14	364.41	193.57	232.5	574.97	189.03	229.4		289.27	448.77	334.09	180.73	442.92	336.13		118.42	225.47	139.18	249.02	98.44		247.79	346.97		215.95	97.47	178.12	247.34	75.9	87.16	87.87	60.6		127.32	289.59	113.29
2005-04-15	360.98	191.04	234.9	575.74	187.8	229.49		285.32	444.6	328.37	177.78	436.89	332.57		118.64	228.66	139.93	255.19	100.35		248.31	345.12		213.23	95.63	176.88	246.95	75.61	86.53	89.06	60.21		127.08	288.14	114.24
2005-04-18	357.84	189.09	234.05	578.95	187.18	228.52		282.09	437.53	329.64	175.8	430.39	330.04		118.64	228.95	139.63	248.3	99.52		249.77	346.19		211.2	95.78	175.44	244.66	76.61	87.37	88.68	60.45		127.88	288.57	112.48
2005-04-19	369.02	195.84	237.58	587.22	191.97	230.78		293.6	454.3	345.07	181.81	442	334.3		119.02	233.13	141.51	258.42	102.14		252.91	356.2		215.61	97.39	179.77	253.7	78.07	88.74	93.45	61.08		128.06	291.47	113.91
2005-04-20	372.43	197.7	241.15	590.74	193.38	231.68		296.12	461.45	347.47	183.74	448.26	334.96		120.26	238.52	144.43	259.78	103.87		254.25	360.45		217.81	98.93	180.8	253.7	78.04	88.84	96.15	61.39		127.85	291.89	114.94
2005-04-21	373.59	198.93	237.36	586.94	193.27	230.44		297.05	464.43	354.65	186.79	450.58	332.9		118.1	234.69	143.38	257.77	101.87		252.91	354.59		217.64	99	181.22	256.18	77.46	88.74	94.53	60.41		127.26	291.64	113.62
2005-04-22	378.83	202.7	238.95	588.89	192.7	229.11		303.57	472.6	360.72	188.32	459.86	340.34		118.74	236.85	143.76	259.06	102.63		253.61	357.47		216.62	98.85	179.57	254.29	77.01	88.11	98.42	59.15		127.44	292.58	111.31
2005-04-25	376.29	200.41	236.19	589	196.69	230.54		299.08	467.91	358.15	185.4	458.47	337.86		116.5	235.18	142.18	258.26	101.95		253.73	356.74		224.26	102.46	183.49	254.89	81.12	88	98.07	58.37		129.06	297.35	110.21
2005-04-26	374.49	198.86	234.29	592.84	198.38	232.34		297.05	465.45	355.9	184.1	444.55	336.22		115.91	232.49	142.48	255.36	101		255.59	356.54		226.29	103.45	183.08	255.48	81.77	89.68	102	57.97		129.18	297.35	112.55
2005-04-27	361.92	190.65	231.76	585.89	196.11	230.15		282.86	448.94	338.26	179.15	442.23	318.38		114.64	229.02	142.63	253.84	100.41		252.74	350.63		223.41	101.77	179.15	251.61	80.26	90.53	102.7	58.92		127.61	292.24	112.81
2005-04-28	362.03	190.96	232.97	581.86	194.33	229.9		283.73	452	338.78	180.75	434.57	315.95		115.26	230.44	142.93	256.01	100.09		251.75	339.26		222.05	101.61	175.85	248.24	81.13	89.89	100.81	58.44		127.76	292.15	112.48
2005-04-29	353.69	184.76	235.28	586.27	194.29	230.75		272.5	439.23	326.6	173.17	436.66	308.32		115.96	233.13	144.88	258.26	102.26		253.9	338.87		221.2	101.84	176.26	248.63	81.18	91.16	98.54	58.6		127.7	292.24	113.58
2005-05-02	357.14	187.67	235.28	578.94	192.16	229.78		279.07	439.23	330.62	177.7	436.66	313.56		115.96	233.13	144.88	258.26	102.26		250.64	335.69		219.34	100.08	172.55	249.03	80.51	91.37	95.15	59.03		127.53	289.93	113.54
2005-05-03	349.89	183.29	231.89	575.62	188.82	229.89		271.29	434.81	318.59	174.4	430.63	305.04		113.89	231.21	143.38	253.36	100.35		249.01	336.08		215.61	98.16	169.25	248.34	76.94	90.11	93.88	58.52		129.44	291.47	112.3
2005-05-04	352.6	185.41	228.76	579.51	189.08	229.39		274.74	438.98	320.12	176.65	434.34	310.42		111.98	228.03	140.98	254.88	97.93		250.35	342.43		215.27	97.85	170.07	247.94	76.68	89.37	96.61	58.76		128.82	289.85	112.66
2005-05-05	354.21	186.46	231.13	580.78	187.86	230.72		278.58	440	322.91	175.33	425.06	313.28		112.68	230.36	142.18	261.39	98.76		250.76	344.87		212.89	96.85	171.72	249.63	75.78	86.63	94.69	58.13		129.77	291.55	113.25
2005-05-06	354.72	186.73	230.26	575.98	189.86	229.21		281.17	437.69	322.99	174.22	428.58	310.92		112.21	229.5	142.54	259.56	98.75		248.85	340.09		215.1	98.23	171.93	254.09	76.11	88.63	95.88	58.29		129.42	290.51	111.9
2005-05-09	358.44	189.27	232.85	577.58	189.23	229.11		288.12	441.74	326.28	175.58	420.6	314.35		113.25	231.82	143.5	266	99.46		249.15	345.7		212.72	96.47	171.52	253.2	78.27	88	95.46	58.48		130.01	292.49	110.55
2005-05-10	361.46	191.05	234.06	579.79	190.76	229.58		290.05	445.14	331.21	176.95	434.11	316.06		113.33	232.01	144.43	273.91	100.13		250.07	347.41		218.15	99.08	171.93	251.71	79.58	88.32	93.65	58.8		130.92	293.75	110.23
2005-05-11	355.7	187.18	230.97	580.27	189.94	231.46		283.08	435.46	325.64	171.81	423.39	316.24		111.55	228.58	143.01	272.39	99.28		250.38	346.44		212.89	97.16	170.49	251.31	80.82	89.37	96.07	58.56		131.57	294.71	112.02
2005-05-12	348.01	182.43	227.98	572.81	186.72	232.3		275.07	425.79	315.73	169.27	410.9	308.64		111.08	222.07	141.51	274.32	96.83		247.32	340.09		209.5	96.32	168.63	247.54	78.37	86.95	94.34	57.82		132.19	295.39	112.59
2005-05-13	346.45	182.07	223.38	570.79	184.55	231.29		275.57	426.98	311.02	167.82	404.18	309.86		109.23	215.55	140.08	268.85	96.35		246.45	338.87		205.43	95.01	168.01	243.28	76.48	87.89	93.57	56.17		132.69	295.48	111.05
2005-05-16	344.48	180.66	222.41	569.24	185.15	231.37		274.96	422.64	309.42	165.34	399.77	305.04		108.93	215.34	140.68	262.75	96.39		245.63	339.75		207.8	95.7	170.9	247.54	74	87.89	89.53	56.99		133.28	296.16	110.61
2005-05-17	347.36	182.46	224	570.59	185.97	231.2		277.7	425.11	314.9	168	403.94	306.3		110.15	216.83	142.63	260.02	97.65		245.92	343.99		210.35	97.31	171.31	246.45	74.08	87.37	91.03	56.48		133.7	296.33	110.17
2005-05-18	342.47	178.68	226.37	574.48	188.27	227.37		269.26	416	309.73	166.25	404.41	302.09		110.85	220.44	143.61	263.23	98.2		247.15	351.81		213.74	98.23	173.99	251.41	73.71	88.42	91.18	57.07		132.69	292.83	107.24
2005-05-19	341.6	178.48	224.94	572.48	186.51	226.83		267.13	414.47	312.28	168.63	409.98	300.36		110.28	219.38	144.66	259.46	96.9		246.45	348.63		210.01	97.62	172.96	249.83	71.36	89.79	89.95	56.79		132.69	291.72	107.09
2005-05-20	341.03	178.13	223.77	567.16	188.14	224.24		266.63	416	309.2	167.06	412.53	300.03		109.52	217.82	145.18	258.74	97.18		244.64	339.6		212.38	98.62	176.06	250.92	71.22	90.42	90.1	56.56		131.78	290.19	104.74
2005-05-23	343.84	179.12	226.27	566.32	194.99	221.27		269.43	419.66	306.21	167.18	410.67	302.6		110.31	221.08	149.68	260.82	98.05		244.18	340.33		226.46	104.53	185.35	254.09	71.53	91.37	90.99	57.31		130.45	285.75	103.53
2005-05-24	345.75	180.47	227.59	567.57	194.14	221.68		272.22	422.64	311.67	169.59	410.9	299		110.79	222.71	147.36	264.12	98.83		244.64	341.94		225.28	103.53	182.66	256.28	71.26	90.74	92.14	56.4		131.19	286.43	103.5
2005-05-25	351.77	184.35	229.07	570.28	195.68	222.28		279.4	431.91	317.37	174.44	423.43	298.34		111.27	224.41	147.96	266.04	100.11		245.4	348.53		224.09	101.92	183.9	264.61	71.67	91.89	94.26	56.13		130.89	286.95	104.12
2005-05-26	352.08	184.11	230.16	569.4	198.27	222.05		279.57	432	316.82	175.9	428.77	290.85		111.46	225.9	148.48	268.05	100.9		244.88	349.71		229.18	104.22	185.76	268.39	71.68	92.63	95.26	55.58		130.86	286.95	103.83
2005-05-27	354.85	186.38	228.92	572.83	196.35	222.99		284.17	435.23	321.78	175.66	426.91	298.25		110.9	224.69	147.96	265.72	100.61		245.92	356.93		227.31	103.84	182.66	265.11	71.76	92.11	93.88	55.46		131.66	286.95	104.82
2005-05-30	354.85	186.38	228.92	572.83	196.35	222.99		284.17	435.23	321.78	175.66	426.91	298.25		110.9	224.69	147.96	265.72	100.61		245.92	356.93		227.31	103.84	182.66	265.11	71.76	92.11	93.88	55.46		131.66	286.95	104.82
2005-05-31	354.89	186.53	228.09	569.8	195.61	224.09		284.83	435.74	320.25	176.04	425.75	298.67		110.63	222.64	146.68	266.61	101.12		243.89	363.87		225.11	103.53	183.28	270.07	69.21	92.21	91.14	55.85		133.11	289.08	104.71
2005-06-01	368.97	196.61	229.57	568.92	195.85	221.08		299.24	459.15	337.1	187.03	444.32	317.87		111.08	226.54	148.71	262.35	101.63		243.19	367.19		224.94	102.61	185.35	272.06	69.14	91.37	90.91	54.75		132.07	285.15	103.09
2005-06-02	366.12	194.76	234.21	577.72	192.72	219.08		293.93	452.43	330.82	187.3	456.84	319.27		112.67	232.85	149.98	267.65	104.03		247.32	368.41		219.51	100.54	179.15	265.41	69.38	91.26	93.95	55.77		131.25	283.79	101.41
2005-06-03	373.62	199.63	238.28	578.64	194.07	218.28		301.6	466.64	339.92	194.26	459.16	322.13		113.71	240.5	149.16	272.71	104.19		247.9	366.7		219.34	100.38	180.19	268.09	68.78	93.47	96.69	56.13		131.96	284.73	99.65
2005-06-06	373.83	199.8	236.76	582.04	193.88	219.64		298.64	464.51	333.89	196.32	473.32	333.46		112.57	240.71	148.03	270.62	102.42		249.42	368.16		218.83	100.08	182.25	269.08	67.4	92.95	95.57	55.81		133.79	285.24	100.6
2005-06-07	371.68	198.58	233.07	579.25	194.23	218.74		295.93	461.99	331.31	194.73	472.95	334.22		111.11	237.3	146.13	261.21	101.91		248.43	363.94		217.98	99	183.41	268.74	67.93	92.86	97.34	56.55		134.11	284.73	99.57
2005-06-08	366.57	195.31	230.94	579.46	192.67	219.15		290.83	455.32	327.74	189.1	470.26	328.78		109.8	235.58	146.08	257.29	101.89		248.37	365.85		215.54	97.84	181.47	266.68	69	92.97	94.52	56.57		133.25	284.04	100.75
2005-06-09	375.83	201.86	231.54	577.2	193.79	216.85		301.73	469.6	344.04	198.29	476.19	331.43		110.06	235.67	146.23	260.84	101.54		248.08	356.3		217.4	98.82	182.62	269.92	69.64	94.36	91.19	56.24		131.36	280.29	100.24
2005-06-10	372.45	199.5	231.34	581.29	193.46	216.52		298.43	461.58	338.05	196.18	479.91	327.52		108.87	238.98	145.95	257.98	101.43		249.94	357.62		218.69	98.97	180.14	268.25	71.72	94.53	89.09	55.95		131.42	280.29	99.79
2005-06-13	382.98	206.86	230.26	583.35	196.25	213.15		311.41	481.36	341.34	203.53	485.38	342.21		108.1	236.74	145.86	262.67	100.37		250.99	356.93		219.85	100.38	185.55	275.73	73.42	94.53	87.14	56.05		128.15	274.23	99.5
2005-06-14	379.88	204.58	229.43	581.31	197.83	211.72		306.75	473.7	337.76	200.41	494.43	341.18		108.61	235.11	145.78	259.06	98.91		249.94	357.71		221.37	100.23	188.44	279.8	72.74	94.21	87.99	58.99		129.06	275.34	96.75
2005-06-15	383	206.17	232.44	583.67	200.56	211.42		309.16	475.83	342.78	198.58	490.95	351.34		110.22	237.59	146.53	261.79	101.39		250.87	360.16		225.95	102.38	192.98	286.15	72	92.42	88.26	61.27		128.47	273.72	97.38
2005-06-16	387.48	209.18	233.98	592.48	200.88	210.43		314.75	483.74	350.05	198.99	480.74	360.15		110.87	240	146.38	261.23	102.69		254.95	362.11		226.12	102.23	193.81	286.05	72.04	94	86.98	60.53		127.41	271.07	97.78
2005-06-17	395.91	214.26	237.86	594.72	203.85	209.08		324.34	495.57	360.35	202.04	490.49	364.17		112.73	245.6	148.33	262.51	103.32		256.17	360.4		229.01	104.14	196.9	294.39	73.05	95.37	85.41	60.64		127.08	272.7	95.25
2005-06-20	399.06	215.85	238.57	594.44	208.73	210.79		328.18	500.77	361.18	203.38	492.34	363		114.03	244.75	147.96	262.67	102.97		256.17	358.79		236.47	107.6	202.48	300.74	74.69	96.11	86.52	60.13		128.35	273.89	96.5
2005-06-21	393.82	212.62	236.09	594.96	207.12	209.67		323.58	494.64	356.9	199.56	490.49	353.26		112.54	244.61	145.18	256.57	101.28		256.46	358.3		234.1	106.29	199.79	298.96	75.46	95.47	85.64	60.68		128.23	272.1	95.98
2005-06-22	389.87	209.93	235.32	593.71	206.93	209.39		318.37	486.72	353.26	198.65	481.67	351.91		113.08	243.12	142.78	251.59	101.47		256	356.69		234.61	106.45	197.11	299.35	74.4	95.89	87.99	61.63		128.53	273.04	95.03
2005-06-23	395.75	214.56	231.16	598.08	205.53	209.83		325.66	499.06	362.99	204.97	492.34	352.33		111.06	240.29	142.26	240.59	100.29		258.03	357.47		232.23	105.37	194.63	295.98	76.07	96.63	85.83	62.02		128.65	272.95	95.62
2005-06-24	396.65	214.68	232.46	596.7	208.89	208.85		327.96	502.3	363.56	202.28	490.49	347.04		111.55	244.54	142.89	235.45	100.02		257.34	357.86		237.66	107.14	199.79	304.02	77.96	95.68	83.56	60.13		128.12	272.61	94.66
2005-06-27	398.23	216.51	232.14	596.01	203.03	211.86		331.8	510.47	367.18	205.73	499.77	337.25		110.49	246.24	142.78	235.93	99.62		257.16	355.96		231.04	104.45	190.92	284.17	78.87	98.21	81.4	60.68		129.5	275	96.97
2005-06-28	387.12	209.49	230	589.9	199.86	209		318.97	492.85	354.44	198.74	495.82	331.16		109.15	244.15	142.18	237.54	97.16		254.83	348.63		229.52	103.76	188.03	272.36	76.82	97.26	82.79	59.27		129.47	273.38	94.04
2005-06-29	382.9	206.37	231.17	590.69	200.15	208.66		313.82	484.94	346.01	197.04	480.74	331.82		110.25	244.58	140.91	238.1	97.91		255.36	346.92		229.69	104.45	186.58	273.55	78.47	97.68	81.98	58.8		129.18	271.5	94.66
2005-06-30	379.79	204.75	228.21	588.62	197.69	208.88		309.66	480.17	341.82	198.7	491.42	326.86		109.03	241.85	134.23	236.01	96.31		254.48	345.46		224.94	102.69	183.49	264.52	80.24	98.21	83.21	57.03		129.27	270.65	95.36
2005-07-01	390.73	212.75	222.69	577.06	199.01	210.29		321.99	497.7	359.87	207.81	505.8	335.75		106.99	233.34	130.18	234.81	93.85		249.65	336.67		226.97	103.53	186.17	272.36	79.89	96.42	81.09	56.99		130.3	270.73	96.86
2005-07-04	390.73	212.75	222.69	577.06	199.01	210.29		321.99	497.7	359.87	207.81	505.8	335.75		106.99	233.34	130.18	234.81	93.85		249.65	336.67		226.97	103.53	186.17	272.36	79.89	96.42	81.09	56.99		130.3	270.73	96.86
2005-07-05	398.58	216.88	224.71	570.92	206.9	212.95		326.59	506.38	367.14	210.4	518.1	349.99		108.01	238.16	129.21	232.08	93.22		246.8	335.45		235.11	106.6	198.14	289.03	81.2	98.84	81.09	56.17		130.8	273.55	98.77
2005-07-06	408.29	223.63	229.38	572.36	204.5	215.37		335.85	517.62	390.74	217.97	525.06	359.96		110.07	242.84	132.58	237.94	95.53		247.15	339.6		232.06	105.3	197.94	281.69	78.2	98.42	82.71	55.42		131.9	275.17	100.78
2005-07-07	404.55	220.97	228.55	572.25	205.46	214.18		332.84	512.68	394.17	215.56	511.6	346.38		109.74	242.2	131.95	236.97	94.56		246.97	341.06		233.42	105.83	199.59	280.89	79.51	98.63	82.52	54.87		132.4	273.38	99.98
2005-07-08	399.86	218	232.92	573.58	202.2	210.86		327.92	504.87	383	209.25	516.47	350.39		113.16	244.97	132.87	239.09	96.07		247.43	343.26		228.84	104.37	193.81	273.15	78.93	100.42	82.33	54.91		132.06	273.41	95.67
2005-07-11	396.21	215.52	234.78	578.67	202.03	206.68		325.46	500.77	374.71	205.5	495.03	351.71		115.28	245.06	131.49	239.56	96.72		249.57	346.92		227.48	103.84	194.22	278.51	78.27	99.79	80.52	55.22		129.56	271.59	91.88
2005-07-12	405.74	222.58	232.69	580.96	201.19	206.45		335.06	512.03	380.91	214.45	521.62	370.31		114.62	242.34	128.19	239.24	94.92		250.76	345.95		225.61	103.07	194.43	282.88	74	100	80.79	55.46		128.9	274.91	90.04
2005-07-13	403.47	220.53	231.32	579.17	204.97	206.08		332.58	508.03	373.59	211.3	509.37	372.09		115.24	240.91	124.03	230.2	94.54		249.95	345.21		230.53	105.14	202.06	287.84	73.36	100.84	80.79	55.15		128.38	278.31	87.95
2005-07-14	394.84	213.88	233.64	574.64	207.93	205.18		321.71	491.06	358.93	204.48	492.34	369.65		117.1	241.49	125.23	232.32	95.88		248.08	341.55		233.76	106.98	206.81	290.22	73.76	100.95	83.6	55.34		126.58	280.03	86.41
2005-07-15	396.75	215.22	233.52	575.8	209.42	201.86		324.07	495.83	359.94	205.25	498.61	369.79		116.94	242.77	123.96	231.84	94.35		248.66	341.31		236.47	107.67	212.8	290.42	73.21	100.53	81.25	55.18		123.69	277.13	84.43
2005-07-18	392.09	212.03	231.62	575.69	209.58	201.73		320.18	490.81	352.95	202.05	489.33	361.08		115.22	243.55	124.11	228.3	92.42		248.54	342.04		239.02	108.37	214.65	288.93	72.28	100.95	77.09	56.52		123.77	275.68	84.98
2005-07-19	391.87	212.72	233.47	574.43	202.08	204.18		321.66	493.28	359.17	201.77	488.4	357.8		115.84	246.03	126.62	226.86	94.92		248.02	341.06		229.69	104.91	205.16	274.34	70.85	100.21	74.36	55.97		125.1	279.1	86.05
2005-07-20	389.03	210.89	235.44	577.43	199.95	203.55		317.99	488.43	361.07	198.47	486.31	355.79		116.45	246.95	126.73	233.28	97.12		249.13	345.12		226.12	103.99	199.38	275.73	70.99	99.05	75.82	55.15		124.84	278.41	85.64
2005-07-21	383.46	207.36	233.31	582.48	197.6	204.02		313.11	480.77	358.52	195.87	477.26	343.99		115.43	246.53	124.86	227.82	95.01		251.28	348.39		221.88	102.76	193.19	269.78	72	101.68	76.16	55.26		125.28	278.07	86.3
2005-07-22	390.42	212.03	236.1	581.46	198.63	202.9		321.44	495.23	367.95	197.75	484.69	347.46		116.5	250.42	127.48	229.11	96.27		250.87	347.41		224.26	103.3	192.78	269.78	73.65	102.11	76.59	55.26		124.93	277.99	84.98
2005-07-25	391.02	212.55	236.04	582.76	198.27	202.28		323.36	497.45	366.14	200.06	485.61	342.96		116.46	252.12	125.91	226.54	95.03		251.4	348.63		221.03	102.46	190.3	270.97	73.71	104.21	78.63	55.77		124.28	277.22	84.76
2005-07-26	392.88	213.76	235.33	578.7	200.08	201.13		324.45	499.91	365.18	199.87	497.68	349.19		115.86	251.2	124.86	227.98	95.17		249.94	342.68		222.9	103.61	193.4	273.55	73.83	104.84	78.44	56.44		124.72	277.05	83.19
2005-07-27	394.32	214.52	238.1	580.46	200.31	201.31		323.96	500.43	370.85	200.9	492.81	355.46		117.24	254.53	127.63	227.66	96.83		250.7	343.75		224.26	104.07	195.25	272.56	73.22	104.74	76.51	57.27		124.84	277.73	83.04
2005-07-28	398.76	217	240.95	585.08	202.62	202.51		328.51	506.98	373.49	203.68	488.86	360.24		118.23	257.3	129.81	233.2	98.42		252.27	351.56		225.95	105.14	198.97	277.22	73.65	104.42	78.4	57.07		125.01	280.03	83.37
2005-07-29	402	219.44	240.19	588.63	200.56	205.52		331.96	512.17	376.81	203.57	497.45	369.18		117.7	256.8	129.73	230.79	99.09		253.73	354.59		222.39	104.14	195.25	272.65	74.67	103.47	79.44	58.09		126.93	284.64	84.36
2005-08-01	408.71	223.86	242.94	591.29	200.3	208.17		337.44	522.38	381.4	208.51	508.12	381.78		118.51	260.84	133.18	232.48	100.41		254.83	356.69		224.26	104.99	191.33	272.95	74.45	104.84	78.67	58.21		127.35	285.49	87.29
2005-08-02	411.85	225.68	243.12	590.93	202.58	208.96		339.2	523.4	388.93	209.51	503.48	392.26		119.26	261.13	131.08	228.54	100.69		254.83	354.59		225.28	105.68	191.95	279.7	74.72	106.21	82.09	58.84		127.94	284.04	88.91
2005-08-03	406.96	222.55	244.73	597.36	199.23	208.7		333.55	513.96	386.59	205.11	499.3	391		120.12	261.91	131.91	232.48	101.39		257.74	356.79		221.2	103.3	187.41	270.57	74.4	107.37	81.44	58.56		128.59	284.56	88.1
2005-08-04	409.81	224.9	243.21	598.1	198.83	206.38		336.4	518.04	393.45	207.41	503.48	396.62		118.94	261.34	130.26	230.39	101.39		258.33	354.1		220.53	103.84	185.35	270.97	74.52	107.58	81.83	58.09		127.41	278.92	88.32
2005-08-05	414.76	228.67	242.72	596.34	197.03	207.42		342.56	526.04	396.1	211.23	504.83	407.83		119.24	259.57	129.75	230.53	100.88		257.8	350.23		219.3	103.51	184.36	265.61	73.61	106.11	81.84	57.42		128.13	279.61	89.13
2005-08-08	422.42	234.24	242.01	592.23	198.38	203.89		352.54	540.51	399.28	219.25	527.93	407.49		118.47	258.79	126.95	233.97	100.91		256.35	343.97		222.8	104.54	187.82	266.3	72.92	106.32	80.22	56.76		126.21	275.51	87.18
2005-08-09	418.88	232.23	238.21	591.92	197.05	203.44		349.25	536.12	389.32	218.49	530.58	405.94		117.07	252.73	127.15	231.61	99.35		256.05	345.67		222.9	104.36	187.53	259.16	72.77	104.42	81.21	55.92		125.79	275.26	86.85
2005-08-10	430.55	239.9	242.47	595.07	199.41	202.43		360.78	550.74	401.06	226.72	538.19	425.65		119.68	255.74	129.76	237.46	100.47		257.34	348.5		227.11	105.57	193.02	259.16	71.61	103.47	84.36	55.99		125.67	275.77	85.28
2005-08-11	437.8	244.49	243.52	606.86	201.78	203		365.83	556.17	407.79	234.54	560.56	436.42		121.15	254.11	130.03	238.1	102.1		262.52	354.39		232.4	109.06	196.7	258.16	70.79	103.68	85.87	54.67		126.26	276.88	85.28
2005-08-12	441.01	247.1	246.68	606.68	198.62	201.69		369.23	559.57	412.5	235.13	562.18	449.85		121.6	258.36	134.08	245.89	102.91		262.81	349.85		227.82	107.83	190.71	257.27	69.72	103.89	84.37	54.12		124.9	273.29	85.83
2005-08-15	437.89	245.48	248.87	601.02	193.14	203.32		367.59	560.09	407.16	231.43	552.67	447.65		122.3	261.84	133.48	248.78	103.58		260.6	343.75		224.77	106.83	184.31	246.05	68.2	102.53	77.71	54.01		125.1	272.61	88.28
2005-08-16	438.26	245.74	250.06	606.4	191.9	204.08		365.56	557.87	411.41	230.86	551.97	457.86		123.01	264.03	130.48	246.37	105.29		262.87	347.56		220.53	104.99	183.49	248.14	68.33	101.26	78.13	54.32		125.58	272.7	89.09
2005-08-17	424.2	235.86	243.82	598.36	194.27	205.06		349.94	536.6	392.49	220.66	539.91	441.01		119.53	256.24	127.41	243.13	104.94		259.2	345.12		223.41	106.22	187	248.04	69.52	102.95	78.82	53.89		125.61	274.4	89.49
2005-08-18	420.72	233.29	244.75	597.8	194.05	206.06		349.5	534.98	385.06	221.42	532.02	418.67		120.29	257.44	129.13	240.43	105.25		258.91	345.36		227.65	108.21	185.55	246.25	68.36	101.79	76.86	54.91		126.46	275.6	89.93
2005-08-19	429.99	239.71	244.36	594.86	194.29	208.96		360.57	549.87	395.78	225.42	545.71	428.69		119.68	257.72	129.81	238.82	106.12		257.45	345.85		230.2	110.28	184.52	241.19	69.1	101.89	77.4	54.75		127.17	280.2	91.14
2005-08-22	432.3	240.91	249.24	596.26	194.78	208.91		359.8	550.55	389.76	224.54	553.83	449.9		121.96	262.83	132.66	244.92	107.85		257.92	348.39		228.5	109.44	186.58	245.06	69.52	101.05	77.55	55.5		127.41	279.18	91.55
2005-08-23	432.87	241.55	248.1	597.05	194.16	207.85		360.13	553.11	391.57	224.75	547.56	454.91		121.69	262.33	132.28	241.07	106.36		258.67	343.85		224.94	109.36	184.93	246.35	70.08	100.84	79.13	55.38		127.41	278.58	90.45
2005-08-24	441.09	247.78	245.53	594.09	192.75	208.53		368.96	566.04	406.11	231.16	550.12	469.1		119.63	260.42	132.06	240.11	105.96		257.45	341.45		222.9	107.21	183.49	243.28	69.25	103.47	77.01	55.46		127.58	279.86	90.63
2005-08-25	441.26	248.06	244.57	594.4	191.28	210.55		369.89	568.6	409.95	231.7	557.08	460.11		119.26	259.28	131.23	239.87	105.02		257.98	336.96		224.6	108.9	181.42	237.32	68.45	102.42	74.7	55.11		128.29	280.29	92.87
2005-08-26	436.79	244.16	246.08	592.39	190.62	213.15		362.44	556.34	404.6	227.25	556.84	459.13		119.9	261.62	131.98	238.73	106.36		257.39	332.32		222.22	108.29	179.77	239.01	68.95	102.74	73.7	56.09		129.8	283.45	94.19
2005-08-29	448.65	253	246.08	591.45	191.46	213.73		368.3	556.34	429.47	234.89	556.84	521.54		119.9	261.62	131.98	238.73	106.36		256.99	331.79		221.37	108.6	181.22	240.6	69.92	103.47	73.74	56.09		130.69	285.32	93.71
2005-08-30	467.57	266.49	246.11	584.06	192.34	212.06		382.6	577.28	480.2	253.22	580.05	545.88		118.51	264.95	132.36	238.26	106.59		253.55	330.32		219.34	108.06	180.39	242.58	71.54	106.53	75.47	55.22		130.04	281.66	93.6
2005-08-31	465.15	265.21	244.31	587.97	190.32	211.58		377.84	572.51	492.34	252.19	591.65	537.13		117.26	261.91	131.91	240.11	107.22		255.07	334.72		215.44	106.14	178.74	237.72	70.77	106	77.82	55.15		130.15	280.72	93.42
2005-09-01	475.25	271.83	247.57	599.68	193.58	207.5		380.74	577.96	525.89	267	605.57	550.47		118.51	263.75	136.41	244.44	111.43		259.96	343.65		218.83	107.14	183.49	240.99	71.06	106.32	80.82	58.76		127.44	276.62	91
2005-09-02	462.11	262.59	249.73	602.41	191.6	207.45		370.33	564.94	476.71	253.96	591.18	547.38		118.96	268.21	136.93	246.61	111.2		261.12	345.46		217.13	106.22	179.36	237.82	70.93	106.42	79.36	60.88		128.26	277.13	90.41
2005-09-05	462.11	262.59	249.73	602.41	191.6	207.45		370.33	564.94	476.71	253.96	591.18	547.38		118.96	268.21	136.93	246.61	111.2		261.12	345.46		217.13	106.22	179.36	237.82	70.93	106.42	79.36	60.88		128.26	277.13	90.41
2005-09-06	454.59	256.92	246.27	602.73	193.87	211.1		361.5	555.66	448.61	249.49	587.24	545.79		117.59	265.17	134.91	239.95	109.19		261.18	346.58		217.81	106.22	182.66	243.87	73.68	107.37	77.59	60.49		130.09	282.85	91.69
2005-09-07	443.86	249.76	244.59	603.38	191.77	210.53		352.79	541.02	441.45	238.32	578.19	524.44		117.16	264.32	132.88	234.65	107.62		261.41	347.56		216.29	105.3	179.57	240.69	75.24	106.63	72.97	60.84		130.45	283.02	90.74
2005-09-08	444.47	250.09	242.24	604.67	192.39	213.21		354.3	543.1	440.41	235.17	554.11	536.15		116.26	260.13	131.17	234.13	107.78		262.4	343.16		219.51	106.91	178.53	238.41	74	108.21	73.89	61.63		132.29	286.93	91.68
2005-09-09	442.62	248.5	241.15	607.77	192.49	218.09		353	541.43	423.45	232.43	559.95	538.39		116.49	256.79	131.16	232.09	108.36		263.74	344.97		221.03	107.75	178.33	234.24	73.92	110	73.51	60.13		133.34	293.57	94.36
2005-09-12	435.79	243.48	244.6	608.57	191.42	219.03		349.35	534.04	405.03	223.33	531.74	533.67		117.83	260.6	132.31	235.27	111.49		264.15	344.73		221.54	109.21	174.61	232.26	72.85	112.38	70.97	58.25		133.85	297.66	93.31
2005-09-13	435.76	243.64	243.38	603.63	191.34	218.41		348.82	534.08	406.72	227.45	539.26	526.71		118.08	258.53	131.47	231.63	110.21		261.99	342.04		223.58	111.51	173.37	232.65	70.86	112.48	70.77	56.76		133	298.43	92.35
2005-09-14	447.61	252.3	241.18	608.44	190.97	217.57		360.24	552.09	416.17	238.52	554.52	550.94		117.39	256.38	131.08	225.73	109.25		264.15	343.99		222.05	111.97	171.52	230.37	71.06	113.58	72.89	55.89		132.87	300.17	90.37
2005-09-15	445.63	251.3	237.02	615.5	189.13	219.38		357.61	547.83	407.66	237.13	555.92	560.4		115.84	254.61	129.13	210.07	107.3		267.41	345.6		219	112.2	170.49	225.81	70.43	113.79	71.04	55.18		133.4	303.41	90.92
2005-09-16	435.33	244.09	234.97	622.11	189.44	218.36		347.14	532.26	387.31	228.08	539.44	556.14		114.13	252.62	128.68	212.8	106.12		269.74	355.86		220.02	112.74	170.28	226.8	70.82	114.53	69.46	54.4		132.72	301.28	90.89
2005-09-19	464.74	264.46	241.12	631.63	189.22	219.02		370	563.06	432.78	251.19	581.9	621.08		115.72	261.2	134.98	218.67	110.21		273.87	361.23		217.3	111.36	170.28	228.68	73.96	114.63	66.58	53.85		133.28	301.71	91.36
2005-09-20	457.29	259.09	242.27	630.96	188.98	219.5		362.82	551.49	420.8	247.97	561.95	610.17		115.08	265.59	135.43	218.42	110.98		273.64	360.11		217.98	109.9	170.69	227.1	71.96	113.26	71.24	54.01		132.6	301.02	92.57
2005-09-21	461.41	261.68	246.77	634.44	189.46	217.96		366.11	555.74	430.89	250.36	581.9	608.58		117.62	270.55	138.58	219.63	112.66		275.15	362.06		220.7	110.74	170.49	229.38	73.83	110.42	70.16	53.1		132.25	299.91	91.22
2005-09-22	463.32	262.61	247.07	631.66	191.91	218.88		364.46	555.74	445.07	250.6	585.85	612.18		118.16	270.98	139.56	218.2	111.57		273.81	362.06		225.45	113.35	171.93	230.47	73.95	112.42	71.08	52.71		133.43	301.71	91.14
2005-09-23	450.65	253.68	246.46	627.23	191.27	220.36		351.8	537.79	435.49	240.79	550.81	594.02		117.91	269.14	140.98	220.51	110.94		272.01	358.15		226.29	114.66	171.1	227.89	72.64	112	70.47	53.02		134.02	302.99	92.24
2005-09-26	462.11	261.81	250.17	630.27	189.26	220.64		360.74	550.64	453.85	253.68	564.73	615.09		119.4	273.32	144.88	222.2	113.95		273.35	359.62		223.41	114.2	168.83	225.31	72.94	111.79	67.5	52.44		133.93	303.33	92.46
2005-09-27	460.56	260.77	248.58	625.96	190.17	220.15		356.63	543.15	456.58	254.31	580.28	614.29		118.04	273.67	147.58	216.34	113.36		271.43	357.81		221.88	112.74	167.8	221.34	76.96	116.53	67.89	53.06		134.38	304.01	91.33
2005-09-28	473.23	269.49	247.81	634.94	191.72	220.6		363.64	551.23	474.98	263.37	596.06	660.17		117.59	274.17	145.26	216.74	110.88		275.44	361.47		223.07	112.97	167.8	223.42	76.71	118.42	71.54	53.93		134.41	302.82	92.54
2005-09-29	473.64	269.36	249.39	639.5	192.49	222.96		366.05	549.62	467.6	261.66	586.54	664.67		118.77	275.66	143.98	217.46	111.43		277.01	368.9		226.29	113.66	168.01	222.53	77.42	117.26	71.58	56.32		135.47	307.34	92.98
2005-09-30	469.56	266.23	246.92	634.9	195.49	222.92		363.04	546.47	457.74	258.63	583.29	651.79		117.27	272.57	142.03	217.38	111.36		274.98	366.8		234.94	116.73	169.66	227.59	75.57	118.21	71.97	55.5		135.79	307.17	92.9
2005-10-03	467	263.79	248.71	630.79	197.95	225.17		358.82	540.6	450.18	252.72	583.53	656.29		117.89	276.3	143.38	216.98	110.98		273.23	364.01		236.64	117.19	172.34	230.67	77.18	121.37	71.51	55.03		136.33	307.93	95.32
2005-10-04	460.71	259.58	249.03	630.53	195.38	226.88		350.21	527.32	440.03	248.93	565.2	665.98		117.86	278.14	144.88	212.16	111.79		273.23	362.55		235.62	116.35	169.87	223.32	75.48	120.32	71.39	54.32		137.54	312.12	95.03
2005-10-05	454.96	255.23	252.56	630.98	195.34	226.77		344.13	518.47	416.48	244.69	571.46	664.06		119.4	282.39	148.18	213.29	114.01		273.23	365.14		234.1	116.04	169.04	223.72	76.71	120.42	72.16	54.52		136.89	310.75	95.8
2005-10-06	442.73	246.59	252.72	638.87	194.98	225.46		336.29	502.89	401.79	236.91	552.2	626.23		119.82	282.67	145.86	212.32	113.99		276.55	370.85		234.27	117.19	168.63	224.02	76.48	118.53	72.01	54.67		137.36	309.81	94.41
2005-10-07	444.33	247.64	254.61	643.61	193.86	226.56		338.68	508.63	398.77	239.07	553.97	624.27		120.96	284.55	146.98	211.16	115.87		278.12	379.39		229.35	115.66	167.18	224.95	76.31	119.68	73.05	53.69		137.14	310.92	95.36
2005-10-10	443.53	246.88	253.45	644.61	195.87	226.21		338.2	508.14	393.21	241.42	554.62	617.24		120.64	284.22	145.89	204.72	115.99		278.3	383.06		230.53	117.42	166.77	222.61	79.2	122.74	76.16	53.26		136.29	311.95	94.63
2005-10-11	453.85	253.81	256.62	647.04	197.41	225.03		346.61	519.93	400.43	247.66	567.61	646.03		122.75	287.35	146.2	205.2	117.4		279.34	384.52		232.57	117.5	167.18	226.82	78.5	124.63	77.59	53.26		136.21	311.86	93.12
2005-10-12	456.36	255.4	255.28	642.86	200.35	223.33		349.18	523.39	400.82	248.79	570.16	651.37		124.41	281.5	142.68	203.12	116.32		277.48	382.71		235.79	119.19	169.87	237.66	79.54	123.47	78.01	52.99		135.32	311.26	91.47
2005-10-13	450.15	251.37	251.22	638.6	199.44	224.63		343.14	517.36	389.36	247.05	566.13	639.71		122.84	276.08	142.48	195.94	116.08		275.85	377.68		233.08	119.19	168.01	238.81	79.94	123.05	77.28	53.77		135.82	313.82	91.69
2005-10-14	445.68	248.62	251.48	637.26	198.63	219.72		339.75	510.04	384.3	241.73	544.78	643.74		123.89	273.53	146.23	196.45	115.84		274.69	383.89		230.03	116.96	168.01	238.41	81	122.74	76.74	55.3		133.34	305.72	90.19
2005-10-17	455.86	255.45	259.37	643.17	198.06	217.46		348.62	519.32	397.29	245.76	561.72	669.4		127.16	284.38	147.43	202.28	119.47		277.48	384.52		228.16	116.65	168.21	239.7	79.68	120.63	80.17	53.69		132.84	303.58	88.47
2005-10-18	446.4	248.93	258.81	640.42	196.47	219.02		342.21	508.68	380.63	238.88	551.51	646.17		126.34	285.65	149.12	198.43	119.43		276.32	382.57		223.07	114.5	166.77	236.92	78.78	123.05	80.59	54.44		133.64	307	88.5
2005-10-19	442.18	246.12	256.97	628.12	196.02	220.72		337.11	502.64	369.74	236.23	545.71	648.94		125.7	284.02	148.18	193.77	118.6		271.19	373.05		222.39	113.43	166.56	238.91	77.25	123.47	80.13	54.67		134.73	308.62	89.57
2005-10-20	432.57	239.28	257.66	625.1	196.34	219.76		328.95	496	357.1	230.34	529.93	620.05		125.57	285.86	147.88	194.57	119.07		269.68	373.78		225.45	114.5	167.39	237.42	75.71	122.42	81.4	53.69		133.96	309.04	88.32
2005-10-21	433.64	240.66	250.59	632.58	195.55	219.18		332.29	501.36	365.37	230.71	521.11	616.49		122.3	277.15	143.46	193.05	114.51		273.11	375.73		223.92	113.58	166.36	232.06	77.53	124.21	79.67	53.65		132.46	306.91	89.13
2005-10-24	430.71	238.74	252.37	630.15	193.66	219.41		330.59	498.81	356.44	224.33	522.97	616.96		123.08	279.34	146.53	191.04	116.59		271.89	376.37		219.34	112.13	164.71	233.25	76.88	122.42	79.44	55.3		132.19	307.17	89.38
2005-10-25	448.08	250.35	256.63	640.45	195.27	220.83		342.21	516.77	371.05	234.71	534.8	677.12		124.94	285.94	148.71	188.95	119.37		276.37	382.08		220.87	113.66	164.71	234.34	78.59	124.42	79.86	55.11		133.08	309.56	89.75
2005-10-26	438.77	244.17	254.57	638.72	194.07	219.32		332.46	504.94	353.89	230.58	548.49	658.3		123.44	283.81	146.98	190.16	118.8		275.38	383.93		219.51	114.43	163.67	231.66	77.92	124	78.32	55.7		132.93	308.96	88.1
2005-10-27	437.54	243.34	256.25	641.67	193.24	218.35		334.81	505.96	355.11	230.91	537.59	640.7		124.78	283.03	147.21	194.57	120.61		276.9	382.81		220.19	116.12	163.26	231.66	74.17	124	77.13	55.58		132.75	308.36	87.18
2005-10-28	434.97	241.71	255.01	640.53	191.19	221.61		335.53	506.81	363.6	230.37	532.71	611.25		124.14	281.22	146.53	192.89	121.4		276.43	381.84		215.61	115.43	162.64	229.28	74.73	122.21	75.74	54.28		134.11	311.6	89.38
2005-10-31	422.88	233.23	257.85	628.94	189.44	222		327.52	496.94	347.12	221.51	518.1	571.45		126.34	284.38	146.16	192.73	121.28		271.83	370.12		215.1	113.97	162.02	228.68	73.8	119.26	74.43	53.06		134.52	310.32	90.45
2005-11-01	421.05	232.19	256.4	620.39	189.93	219.64		328.02	500.34	350.07	219.21	513.22	555.3		126.18	284.02	142.56	186.51	119.98		268.16	364.75		215.1	113.2	162.44	232.85	74.15	118.42	74.78	53.73		134.08	306.91	89.24
2005-11-02	418.45	230.03	258.66	625.99	189.86	221.31		327.47	501.11	342.54	216.53	500.93	543.31		127.08	287.28	143.01	187.35	121.32		270.49	369.14		212.38	110.67	161.82	232.26	74.4	120.74	77.82	53.77		134.55	308.19	90.63
2005-11-03	427.85	236.41	259.53	623.26	191.19	222.32		338.59	518.47	355.13	222.69	507.89	547.29		127.99	287.14	147.43	185.42	121.75		268.92	372.22		212.55	111.28	162.02	238.91	73.61	121.47	79.9	54.05		135.09	310.24	90.74
2005-11-04	421.83	232.05	261.69	618	190.38	223.62		332.02	507.74	351.03	218.14	508.58	534.46		128.81	289.41	149.53	187.94	123.15		266.59	369.77		211.2	112.59	161.4	235.04	73.19	121.68	80.02	52.79		135.44	312.2	91.33
2005-11-07	421.29	231.43	261.73	622.35	189.99	227.38		327.1	500	342.56	218.21	497.45	562.79		128.19	288.32	148.8	195.52	123.85		268.49	372.16		212.49	110.88	163.22	231.46	73.8	119.68	79.87	52.19		135.59	315.26	94.66
2005-11-08	423.74	232.77	261.08	625.88	192.59	227.95		329.49	501.82	346.74	218.62	496.24	566.45		127.89	286.52	148.24	197.03	124.33		270.04	373.95		216.79	112.71	166.07	232.46	74.25	118.74	84.23	52.87		135.44	316.64	94.74
2005-11-09	422.85	231.71	260.56	633.76	194.14	230.47		325.7	494.76	346.09	221.29	508.82	564.64		128.23	285.71	149.53	191.46	124.43		273.54	377.39		220.36	114.6	168.26	233.65	74.45	117.89	84.1	53.4		134.97	319.2	96.91
2005-11-10	417.54	227.61	262.41	635.31	195.11	230.79		320.9	485.63	338.89	217.38	495.73	554.32		128.86	289.24	149.02	191.09	125.41		274.11	379.5		219	115	169.37	233.25	75.24	120.74	84.58	53.86		134.38	320.39	96.88
2005-11-11	420.38	228.82	266.41	638.8	198.06	231.37		320.51	483.74	339.26	217.45	496.29	572.9		130.79	295.22	150.13	190.9	126.87		275.5	383.01		222.73	115.12	173.17	238.81	77.22	120.84	85.37	52.95		133.46	318.94	98.7
2005-11-14	420.93	229.27	267.03	638.75	197.23	231.7		320.67	482.55	339.94	218.63	502.09	574.96		130.91	297.49	147.88	191.04	126.16		275.38	384.13		222.56	113.2	173.99	236.23	76.65	123.68	79.86	53.06		134.35	320.65	97.96
2005-11-15	416.44	226.31	264.82	638.55	196.27	232.97		315.74	476.6	331.54	212.82	497.91	577.25		127.73	298.2	146.98	191.44	127.19		275.27	384.37		219.34	112.28	173.37	235.14	76.02	126.74	77.17	53.06		135.12	322.44	98.48
2005-11-16	423.77	231.61	265.11	652.72	194.7	232.96		320.34	483.74	336.56	217.99	493.74	612.56		128.05	298.91	149.08	189.15	126.63		281.21	394.92		218.83	111.67	170.69	228.98	75.21	127.58	77.4	53.18		135.29	322.95	98.15
2005-11-17	417.21	226.96	265.83	663.01	194.5	231.13		313.22	473.87	331.67	214.46	496.98	594.86		127.86	299.33	149.61	192.81	128.13		285.75	399.85		217.81	110.74	170.49	229.97	75.36	126.84	78.55	53.42		134.5	321.16	96.9
2005-11-18	413.85	224.48	270.04	662	193.07	231.12		313.55	474.47	331.23	214.2	486.54	565.17		129.8	303.51	151.18	199.47	129.71		285.4	398.24		215.61	111.13	169.45	226.2	74.89	126.11	77.24	55.97		134.2	319.97	97.6
2005-11-21	414.83	225.22	273.02	666.59	192.68	227.38		316.23	478.98	331.4	215.38	495.13	555.76		131.71	304.72	150.43	208.23	129.9		287.32	401.66		212.55	109.82	169.45	227.2	74	127.05	79.25	55.54		133.11	316.55	94.77
2005-11-22	420.08	229.13	267.91	671.18	192.9	229.36		322.48	487.06	337.98	218.1	502.32	564.61		129.83	297.13	148.71	202.94	128.8		289.36	403.71		212.21	109.21	169.45	227.2	75.85	126.84	78.86	56.13		133.7	319.11	95.87
2005-11-23	417.51	227.31	268.44	670.12	191.85	231.08		321.77	484.85	333.52	212.39	486.77	564.19		131.17	295.86	148.11	203.78	127.82		289.01	401.81		212.21	108.21	168.63	223.13	74.86	127.89	78.01	55.5		135.14	321.84	96.28
2005-11-24	417.51	227.31	268.44	670.12	191.85	231.08		321.77	484.85	333.52	212.39	486.77	564.19		131.17	295.86	148.11	203.78	127.82		289.01	401.81		212.21	108.21	168.63	223.13	74.86	127.89	78.01	55.5		135.14	321.84	96.28
2005-11-25	416.61	226.04	276.48	670.12	191.12	233.27		321.77	473.79	333.52	212.39	474.01	564.19		134.27	306.7	151.93	210.72	131.36		289.01	401.81		211.87	108.29	167.39	220.05	74.86	127.89	78.01	55.5		137.06	323.72	97.6
2005-11-28	410.15	221.08	277.28	679.55	191.76	235.32		314.37	473.96	322.41	205.56	473.09	544.71		134.93	306.14	154.63	210.39	132.93		292.62	412.94		212.55	108.9	166.56	221.64	74.2	131.05	77.13	55.34		138.16	324.91	99.35
2005-11-29	407.74	219.31	277.88	680.2	192.21	234.33		309.66	469.36	317.76	203.06	475.64	549.49		135.2	306.84	155.38	209.83	133.72		293.14	410.4		214.93	111.59	165.53	219.95	74.43	131.05	76.97	55.15		138.45	324.83	98
2005-11-30	415.91	224.85	279.18	674.22	193.14	235.57		314.15	476.77	326.82	205.21	471.23	589.33		136.35	307.84	158.53	205.98	134.9		290.35	409.42		217.64	113.74	166.56	221.54	74.39	130.84	74.7	55.58		138.1	326.71	98.77
2005-12-01	425.41	230.55	286.37	685.25	194.94	238.02		320.45	485.62	341.12	211.16	474.94	609.94		140.13	316.98	162.58	205.08	138.72		294.77	420.02		218.49	114.81	168.21	222.23	73.32	136	74.28	57.54		138.98	330.72	99.65
2005-12-02	434.23	237.09	287.2	686.48	194.27	234.4		325.11	493.02	351.75	215.21	486.08	652.26		139.61	318.54	163.03	210.15	139.31		295.18	422.22		216.96	113.66	167.8	223.42	73.66	135.37	72.97	58.05		137.83	327.05	97.12
2005-12-05	436.14	237.79	290.28	694	196.76	234.32		328.35	499.06	347.06	217.34	499.77	639.57		141.5	319.39	169.03	214.3	141.12		298.44	426.51		217.3	113.81	170.69	227.59	74.37	139.58	73.82	56.56		137.48	326.79	97.27
2005-12-06	433.58	236.37	289.7	695.94	194.78	233.08		328.51	497.62	345.68	215.21	486.08	631.57		141.55	318.26	165.5	214.46	141.14		299.14	429.3		214.25	112.82	168.63	223.92	74.73	137.79	74.39	56.13		136.24	325.85	96.5
2005-12-07	432.78	235.53	293.15	701.49	194.13	234.1		325.57	492.75	344.59	212.1	483.71	642.48		143.16	322.48	167.71	215.21	143.34		301.47	433.45		212.55	112.05	165.94	222.61	74.52	140.95	73.7	56.95		136.53	327.56	96.86
2005-12-08	447.48	245.77	293.35	708.38	195.22	233.8		334.54	507.71	360.1	218.99	489.88	703.66		142.27	322.08	167.29	224.45	143.65		304.32	438.96		211.87	111.05	166.56	226.4	75.06	143.26	74.09	57.46		135.27	325.94	97.71
2005-12-09	440.07	240.49	295.38	718.34	194.71	231.4		328.75	497.79	356.82	214.1	498	672.32		144.3	321.02	168.34	229.02	144.35		308.69	444.09		208.65	109.9	168.21	228.13	75.01	142.21	73.85	57.38		134.07	322.61	96.64
2005-12-12	451.52	248.25	290.54	718.11	199.33	232.3		340.17	515.52	368.25	220.19	495.73	697.57		142.16	314.61	166.3	228.56	140.81		309.44	433.69		213.57	110.59	171.52	235.2	76	146.95	76.78	58.09		134.24	324.91	96.57
2005-12-13	457.55	252.08	293.76	706.64	200.37	234.7		341.5	516.43	370.2	228.14	511.37	722.31		143.26	319.53	166.93	227.66	144.35		305.14	419.19		216.12	110.51	172.34	241.49	76.39	145.37	75.7	58.13		135.06	328.5	97.63
2005-12-14	451.89	248.65	288.51	687.97	199.89	235.06		339.09	514.21	367.01	228.29	513.69	689.58		141.47	312.91	163.93	219.79	142.42		296.63	413.33		219.68	112.36	171.1	239.6	75.75	143.05	74.47	57.34		134.91	330.63	97.05
2005-12-15	443.4	242.98	287.89	685.9	199.23	231.89		334.87	510.81	360.59	221.28	513.69	649.87		141.53	312.8	162.8	218.42	140.24		294.95	421.63		216.29	112.51	169.04	237.42	75.43	146	75.36	57.66		133.76	328.33	94.41
2005-12-16	434.19	235.67	293.35	684.75	201.1	233.18		323.63	492.17	349.44	213.99	488.63	642.48		142.9	320.7	165.35	224.53	144.12		294.54	419.92		216.96	112.82	171.31	239.21	75.97	149.47	75.36	57.38		134.5	331.31	94.33
2005-12-19	431.77	233.71	291.35	685.38	203.66	233.13		318.15	484	342.23	210.68	475.87	660.36		142.26	318.4	164.53	220.8	143.09		294.66	422.12		219.34	113.89	172.34	246.35	76.31	150.84	78.05	56.52		134.76	330.38	94.66
2005-12-20	432.17	234.03	289.98	672.25	204.19	234.62		318.37	483.49	339.79	212.38	479.58	662.51		141.98	317.69	164.23	213.09	143.09		289.36	409.91		222.56	114.97	173.17	244.76	75.73	149.58	78.86	56.87		135.56	332	95.54
2005-12-21	435.46	236.48	291.3	670.54	203.61	233.05		320.95	487.32	342.54	215.99	484.92	671.65		142.87	318.33	165.95	211.84	145.18		288.37	411.86		222.22	114.04	173.37	245.76	75.2	148.42	77.94	56.95		134.61	328.24	95.73
2005-12-22	428.68	230.98	293.2	683.48	206.82	232.04		319.41	484.68	343.35	213.31	489.09	609.61		143.22	319.57	168.05	214.57	149.12		294.01	418.85		224.43	115.43	175.65	248.24	77.03	152.63	79.17	58.05		133.87	326.11	95.73
2005-12-23	425.45	228.34	295.58	684.29	207.82	232.28		320.23	485.87	344.61	209.47	475.87	580.67		145.16	321.41	168.35	217.49	147.94		294.13	422.12		226.97	116.81	176.68	248.14	76.18	154	79.01	57.46		133.99	326.71	95.69
2005-12-26	425.45	228.34	295.58	684.29	207.82	232.28		320.23	485.87	344.61	209.47	475.87	580.67		145.16	321.41	168.35	217.49	147.94		294.13	422.12		226.97	116.81	176.68	248.14	76.18	154	79.01	57.46		133.99	326.71	95.69
2005-12-27	417.01	222.05	295.58	691.63	209.35	232.06		318.75	482.98	339.24	202.28	468.45	525.14		145.16	321.41	168.35	217.49	147.94		296.98	430.27		230.7	118.42	177.92	247.64	76.55	153.16	81.79	56.76		134.32	326.88	95.21
2005-12-28	426.76	228.56	296.22	700.17	210.79	233.48		327.85	494.81	353.39	207.68	471.93	544.85		144.93	324.07	166.48	216.9	148.43		300.59	436.28		234.44	119.8	178.53	247.05	76.94	153.79	82.4	57.7		134.97	329.52	95.51
2005-12-29	427.14	229.36	294.85	701.17	208.08	233.09		330.59	498.3	365.26	210.48	477.26	525.47		145.49	321.16	159.95	213.56	148.55		301.29	433.69		228.84	118.27	174.2	241.69	76.34	155.68	82.33	58.96		134.64	329.01	95.36
2005-12-30	431.72	232.4	294.12	702.93	209.57	233.54		334.54	505.45	377.1	214.94	481.21	525.56		145.27	318.19	158.98	215.89	150.1		302.11	434.08		230.2	118.8	178.12	243.57	77.11	154.53	82.48	59.07		135.53	328.92	95.73
2006-01-02	431.72	232.4	294.12	702.93	209.57	233.54		334.54	505.45	377.1	214.94	481.21	525.56		145.27	318.19	158.98	215.89	150.1		302.11	434.08		230.2	118.8	178.12	243.57	77.11	154.53	82.48	59.07		135.53	328.92	95.73
2006-01-03	438.18	236.38	296.76	721.67	211.69	232.65		346.05	525.11	382.14	218.17	509.74	497.52		145.52	321.59	163.33	222.49	151.17		310.03	447.26		234.78	119.88	181.63	249.53	78.6	149.26	83.63	60.72		134.67	328.92	94.81
2006-01-04	438.55	236.07	301.14	725.51	213.38	232.04		347.58	527.83	389.56	220.76	502.55	477.43		146.68	328.5	167.23	225.81	153.17		311.83	447.75		234.94	119.88	180.19	251.02	78.17	156.53	85.21	60.64		134.35	329.27	93.93
2006-01-05	432.1	231.87	300.38	713.55	211.68	232.47		344.13	522.13	390.11	217.16	504.18	444.75		146.12	325.98	166.63	229.14	154.47		307.29	433.2		230.53	118.34	177.92	245.56	77.82	156.32	90.45	59.66		134.61	328.58	94.77
2006-01-06	437.91	236.08	300.76	732.3	210.06	232.01		351.91	535.4	396.33	218.68	505.8	450.98		146.63	325.7	167	229.54	154.39		315.09	447.9		224.43	116.27	176.88	242.58	78.33	156.63	92.07	60.92		134.64	327.82	94.55
2006-01-09	433.59	232.98	304.22	745.65	207.11	233.5		348.95	531.42	387.77	215.44	499.49	439.46		147.48	329.39	170.47	240.38	154.46		321.06	453.27		221.54	113.74	174.2	235.83	79.25	153.68	92.53	59.11		134.97	328.52	96.06
2006-01-10	432.56	232.31	305.22	738.69	207.76	230.94		348.91	532.12	382.85	212.66	496.01	439.74		148.86	328.59	170.89	240.4	154.99		318.81	440.18		223.41	114.2	176.06	233.85	79.1	154.32	91.72	59.66		134.23	328.05	93.12
2006-01-11	432.88	232.82	306.2	745.65	207.9	224.5		352.11	534.67	383.61	212.02	486.77	436.1		150.08	327.67	175.34	236.04	157.46		321.95	442.63		224.26	115.12	177.09	232.06	78.87	154.84	90.26	59.62		130.86	319.28	90.19
2006-01-12	433.03	232.6	306.78	745.8	207.73	228.74		352.84	536.78	382.94	210.85	504.78	424.15		150.9	325.6	178.87	236.01	159.5		322.04	442.38		226.12	117.5	175.65	227.1	78.88	154.95	90.53	59.98		132.43	321.45	94.23
2006-01-13	434.42	232.68	311.73	757.29	210.12	229.68		353.94	538.3	386.48	212.12	494.43	418.2		153.48	330.66	182.08	239.06	162.09		327.14	447.51		227.14	117.65	176.26	228.88	79.58	160.74	92.38	59.62		132.28	322.18	95.14
2006-01-16	434.42	232.68	311.73	757.29	210.12	229.68		353.94	538.3	386.48	212.12	494.43	418.2		153.48	330.66	182.08	239.06	162.09		327.14	447.51		227.14	117.65	176.26	228.88	79.58	160.74	92.38	59.62		132.28	322.18	95.14
2006-01-17	446.9	241.87	309.94	753.25	209.15	230.27		366.87	556.77	405.19	221.28	516.01	436.7		151.67	328.04	189.58	236.89	163.92		325.57	443.02		223.07	115.2	172.34	226.8	79.67	163.89	95.34	61.7		132.84	324.06	94.77
2006-01-18	440.7	237.82	313.36	739.58	206.95	227.51		363.09	550.81	396.57	217.37	517.87	415.68		153.79	330.59	191.38	238.98	166.17		319.81	433.25		218.83	114.43	169.87	224.62	77.63	165.26	93.65	62.77		131.36	322.53	92.39
2006-01-19	446.41	241.43	312.66	759.23	208.8	228.49		368.24	559.66	398.99	222.75	517.87	425.23		153.07	329.95	190.48	237.38	168.1		328.31	444.73		221.54	117.57	169.25	224.32	79.34	169.68	91.95	61		131.96	323.04	93.23
2006-01-20	454.65	247.22	309.38	751.68	211.67	228.09		375.31	568.85	407.66	230.47	533.87	442.04		151.12	325.91	192.28	233.81	168.2		325.4	436.03		221.54	117.88	169.25	225.51	80.49	180.53	91.18	60.8		131.69	321.25	93.71
2006-01-23	450.46	243.5	315.41	758.69	213.18	227.81		373.23	566.72	403.53	227.37	537.12	410.01		154.55	330.59	197.68	238.23	171.86		328.19	443.02		221.2	116.65	171.93	228.09	80.79	182.63	92.76	60.13		132.04	320.65	93.53
2006-01-24	447.06	240.56	318.15	759.27	216.43	224.86		367.53	559.15	394.47	223.94	531.79	414.08		155.61	333.57	202.55	237.04	175.2		327.84	450.59		225.61	118.34	176.06	226.8	80.53	188.32	94.26	56.99		131.66	318.09	91.07
2006-01-25	441.09	235.35	325.83	767.1	218.52	224.59		360.9	548.94	378.89	220.21	514.62	404.39		158.28	342.85	212	241.86	180.82		330.46	464.35		232.06	120.03	178.74	225.11	80.44	188.53	94.76	57.54		131.6	318.43	90.56
2006-01-26	442.12	235.97	322.97	764.75	220.87	224.51		363.15	554.81	384.56	219.23	517.4	394.28		156.74	342.21	207.2	237.44	178		328.95	468.99		233.76	121.41	179.15	227.49	80.36	194.53	94.61	58.33		131.69	317.66	90.81
2006-01-27	449.05	240.75	325.47	763.18	221.94	221.87		371.37	566.81	395.13	223.16	523.9	398.3		157.87	347.18	193.25	246.69	176.78		328.19	468.99		233.08	120.87	180.6	233.95	79.01	195.89	95.73	57.15		130.69	313.23	89.93
2006-01-30	456.67	246.11	327.17	772.96	221.27	221.34		374.6	571.4	402.13	226.71	527.61	439.6		159.17	346.4	197.68	245.41	180.68		332.21	477.29		234.27	122.26	179.77	237.72	78.5	191.58	93.88	58.01		129.65	311.09	90.67
2006-01-31	453.92	244.19	327.44	779.82	220.22	221.93		372.25	567.4	394.06	224.42	530.16	436.18		159.52	346.33	199.78	243.48	181.11		335.06	482.67		232.91	122.03	180.6	235.93	79.28	189.68	91.03	58.29		129.74	312.54	90.67
2006-02-01	445.35	237.96	332.58	777.24	218.84	221.13		364.79	559.15	377.4	221.52	528.54	408.42		163.18	348.1	210.27	244.23	184.69		334.19	478.27		230.2	120.64	178.74	230.07	79.5	192.53	90.3	57.62		129.09	310.32	90.96
2006-02-02	436.27	230.44	338.22	781.32	224.01	218.1		354.49	541.53	363.6	215.06	514.62	390.81		165.53	357.21	213.95	242.92	187		335.82	482.27		235.62	123.64	182.04	231.86	81.43	201.58	90.87	57.07		128.41	308.53	88.1
2006-02-03	440.73	233.06	339.83	774.04	227.41	217.84		358.27	546.81	367.12	216.37	509.05	403.27		166.42	359.16	211.55	242.76	189.06		332.79	476.56		241.9	126.32	185.96	236.13	81.03	203.16	90.57	57.89		127.38	306.66	89.05
2006-02-06	435.99	229.82	341.99	777.29	224.87	218.6		356.84	546.89	358.93	214.09	513.92	374.33		168.54	362.03	207.72	241.47	188.14		334.36	476.46		240.88	128.17	183.9	233.05	81.37	197.89	87.18	57.97		127.64	306.74	89.93
2006-02-07	426.6	224.32	334.93	750.9	221.79	218.99		346.93	534.01	355.42	206.54	500.84	369.79		165.11	355.12	196.03	239.58	183.93		323.01	460.29		240.24	127.09	181.71	229	78.81	191.26	88.94	59.8		127.85	306.4	90.56
2006-02-08	425.37	222.73	333.84	750.08	226.78	219.74		344.96	530.88	352.58	204.38	497.77	365.9		164.72	355.26	191.32	239.75	181.2		322.43	462.56		245.33	131.28	186.21	231.58	80.89	197.81	88.29	60.22		128.05	307	91.18
2006-02-09	426.36	222.47	339.32	769.37	229.07	220.36		346.39	531.22	352.88	205.12	497.35	355.88		167.48	358.06	195.11	252.78	183.75		330.75	474.02		251.16	133.84	191.5	236.68	81.59	191.58	89	60.38		129.28	307.68	91.25
2006-02-10	420.83	220.08	324.14	749.5	226.9	221.89		343.4	525.92	347.72	203.15	492.16	349.85		160.33	344.72	181.6	238.13	172.87		322.25	461.25		247.57	133.17	189.6	235.53	81.24	187.49	90.55	60.61		130.48	309.21	92.1
2006-02-13	418.43	219.19	320.24	733.62	225.47	219.33		341.5	523.66	345.55	203.66	493.74	347.74		156.03	346.82	178.85	241.07	166.42		315.61	449.22		244.27	128.63	190.92	237.32	80.53	188.53	86.68	59.58		129.06	304.1	91.8
2006-02-14	412.21	214.35	325.17	743.51	224.79	219.86		334.48	514.47	328.68	199.98	483.53	341.75		157.62	351.93	184.78	244.99	171.72		319.57	458.84		243.26	128.32	189.06	236.63	82.17	188.42	85.21	59.23		129.74	304.1	92.28
2006-02-15	405.47	210.56	311.36	735.14	226.58	217.48		324.73	502.72	328.76	198.79	487.24	339.4		149.22	340.87	176.53	238.98	162.23		315.96	453.81		246.48	128.86	191.74	237.82	81.18	190.74	85.25	58.92		129.03	302.56	90.15
2006-02-16	409.46	213.34	310.54	743.83	226.94	217.51		329.55	507.91	340.18	200.81	483.53	342.17		147.65	341.79	177.28	242.66	160.6		319.52	461.38		251.06	131.85	193.4	239.9	80.56	185.58	83.63	58.6		128.74	302.39	90.37
2006-02-17	416.17	217.57	310.24	751.28	230.3	217.64		335.91	517.53	353.37	204.42	493.5	345.3		146.32	342.78	185.08	241.87	160.66		322.89	463.87		257.51	134.92	195.87	243.97	81.59	185.16	85.91	58.52		127.17	299.32	92.65
2006-02-20	416.17	217.57	310.24	751.28	230.3	217.64		335.91	517.53	353.37	204.42	493.5	345.3		146.32	342.78	185.08	241.87	160.66		322.89	463.87		257.51	134.92	195.87	243.97	81.59	185.16	85.91	58.52		127.17	299.32	92.65
2006-02-21	425.11	222.79	323.09	754.76	230.74	218.81		343.86	530.81	349.57	205.78	499.77	370.21		153.82	352.78	188.68	243.08	175.56		324.06	470.02		260.56	136.91	195.67	238.61	80.24	187.58	86.87	56.72		127.41	301.96	92.76
2006-02-22	415.78	216.45	322.75	755.05	229.55	217.22		334.37	520.85	338.67	202.95	490.02	347.79		153.74	354.23	183.13	240.91	174.83		324.06	471.68		256.15	134.77	191.95	232.85	81.39	193.79	85.71	57.97		127.94	301.02	90.96
2006-02-23	415.27	216.86	317.8	747.27	227.89	215.99		331.8	522.81	343.41	203.75	495.36	353.17		151.51	348.95	176.23	239.03	171.72		320.74	466.6		256.15	134.77	192.98	232.16	81.13	185.68	86.91	57.11		127.17	298.55	90.85
2006-02-24	423.94	222.54	320.33	762	229.78	214.51		344.79	539.23	351.18	211.63	506.26	342.4		153.77	346.4	178.55	241.42	177.67		326.73	479.74		257.85	134.92	197.11	234.34	80.55	187.37	86.87	57.31		126.08	296.93	90.08
2006-02-27	411.99	215.04	311.58	755.83	227.5	215		334.32	525.7	338.37	206.02	496.75	317.87		149.46	333.07	175.85	240.22	176.33		324.29	473.39		261.75	137.07	197.32	235.43	78.29	176.21	84.91	56.44		125.99	296.25	91.11
2006-02-28	415.86	216.95	319.9	765.1	228.42	215.04		336.57	532.09	347.25	209.18	501.86	314.35		153.2	343.21	177.95	239.46	185.25		328.31	478.76		258.52	136.76	197.11	235.83	78.88	180.21	87.56	57.38		126.79	297.7	90.15
2006-03-01	418.37	219.25	318.28	767.28	225.22	216.29		339.64	537.19	354.17	212.12	510.21	315.24		149.89	347.39	177.13	237.81	184.79		329.41	478.03		253.77	133.46	193.81	234.64	78.77	176.74	87.83	56.79		127.44	297.01	91.95
2006-03-02	427.05	224.52	325.58	776.37	227.57	215.11		347.25	550.38	369.48	219.2	521.11	316.51		152.83	355.54	185.9	245.17	187.98		332.09	498.44		258.18	135	197.52	239.8	77.85	177.68	86.25	56.44		126.99	296.25	90.92
2006-03-03	429.69	225.99	328.13	773.69	229.69	213.95		348.95	551.15	380.52	220.16	522.74	317.91		157.39	354.76	183.8	242.85	185.03		330.69	499.76		261.24	136.76	197.73	240.6	77.53	181.37	87.79	57.23		126.46	293.6	90.92
2006-03-06	420.1	220.1	322.59	758.36	227.85	212.13		342.05	536.94	361.51	213.47	521.11	306.54		154.28	348.24	181.48	242.19	182.55		324.17	489.5		257.85	134.92	192.16	238.41	76.74	187.05	85.37	57.15		126.34	292.49	89.13
2006-03-07	415.8	218.33	312.85	757.53	225.16	210.11		339.41	528.63	358.48	209.73	506.17	314.64		148.26	340.05	176.23	238.61	176.44		323.44	493.51		258.52	134.69	190.3	234.24	76.48	180.84	83.63	57.07		125.74	286.33	89.82
2006-03-08	410.96	215.37	311.22	744.24	223.81	209.37		332.83	519	361.91	206.37	495.82	315.2		148.21	336.96	177.11	236.24	174.71		318.11	480.71		260.9	136.15	188.24	231.86	76.64	174.95	83.67	58.64		124.71	280.65	92.11
2006-03-09	415.99	218.61	315.41	749.82	223.61	209.48		337.83	526.86	374.86	209.68	499.86	314.68		150.35	343.46	175.03	237.78	175.46		320.28	486.82		258.52	136.22	191.54	233.35	77.08	171.37	83.75	58.44		124.41	277.24	94.1
2006-03-10	415.19	217.59	317.42	744.09	225.79	209.64		336.86	523.61	368.88	206.61	496.84	318.77		150.93	344.14	176.96	240.3	180.16		317.57	486.33		258.86	139.14	193.6	233.95	78.41	175.58	82.86	57.78		122.71	272.94	97.1
2006-03-13	425.4	225.14	319.71	754.51	221.54	211.39		348.95	536.68	381.83	213.42	506.73	336.83		152.59	347.89	176.45	238.66	179.26		321.79	495.95		249.36	133.46	188.85	232.06	77.18	177.37	81.56	56.87		123.54	270.05	100.64
2006-03-14	434.08	231.38	323.88	761.91	220.01	208.34		356.74	550.47	401	222.15	519.03	343.34		156.23	350.37	176.83	239.14	180.42		324.99	500.24		245.97	130.08	191.33	233.35	76.98	172.63	81.83	56.72		123.21	268.09	97.71
2006-03-15	429.28	227.78	324.6	764.37	220.51	208.8		349.88	540.51	392.57	217.28	528.07	341.98		155.42	352.78	176.9	239.03	183.45		325.75	505.37		245.63	129.32	189.27	231.96	77.66	175.79	83.75	58.48		124.69	268.77	97.49
2006-03-16	433.9	231.5	325.41	765.51	217.18	208.97		356.79	550.72	400.32	221.03	517.63	347.04		156.81	351	173.75	237.78	186.88		326.33	504.98		239.36	127.01	185.35	228.78	77.53	174.95	82.36	59.35		125.58	268.09	97.78
2006-03-17	430.43	228.39	334.9	765.34	216.77	208.44		351.86	542.81	396.42	217.46	527.38	337.48		159.81	365.68	176.3	239.46	195.23		326.15	506.1		242.58	129.39	182.87	228.88	76.92	173.05	81.06	59.31		125.46	265.78	98.29
2006-03-20	420.03	221.41	332.55	766.53	214.87	208.77		339.58	526.38	386.35	211.88	517.87	326.72		158	363.98	176.23	237.83	194.83		326.73	505.96		237.66	127.01	180.19	227.3	76.14	174.95	81.4	58.48		126.37	266.64	98
2006-03-21	422.81	222.99	332.99	764.61	217.58	208.38		341.66	532.34	390.28	215.33	509.51	328.26		157.97	363.83	176.98	237.22	197.71		324.99	515.87		239.19	128.01	184.52	228.39	75.71	179.16	82.36	59.07		126.4	266.89	97.34
2006-03-22	419.31	220.98	332.19	762.2	215.81	206.19		338.54	526.81	376.11	211.97	517.87	332.57		156.5	364.12	177.2	238.98	198.26		324.11	512.45		236.98	128.01	183.69	229.08	74.3	176.95	80.21	59.11		124.87	264.59	96.13
2006-03-23	430.2	228.18	340.93	762.64	214.34	208.07		350.27	542.04	390.83	217.06	517.63	349.61		160.56	373.19	184.78	246.85	202.61		323.53	521.97		233.42	125.1	181.01	228.19	75.4	177.37	80.79	58.41		125.16	264.68	98.48
2006-03-24	432.01	229.35	341.86	774.88	214.3	207.39		352.19	544	396.22	217.86	521.35	349.14		160.99	374.25	187.63	244.6	204.05		329.24	524.17		232.4	123.25	180.6	227.79	74.7	180.32	81.09	58.52		124.01	262.46	99.1
2006-03-27	431.22	228.4	344.9	784.82	215.77	205.18		351.64	544.68	398.21	216.76	518.1	339.08		161.99	378.47	187.78	245.73	207.32		333.37	531.98		230.53	122.03	183.08	230.07	75.55	184	81.59	58.29		123.07	259.64	97.93
2006-03-28	439.8	234.35	344.07	784.12	217.94	203.76		362.11	556.77	409.54	222.08	530.63	345.73		161.18	379.07	186.05	243.8	207.16		333.14	530.76		231.55	123.33	183.49	230.87	75.28	191.26	81.29	58.21		123.3	257.34	97.16
2006-03-29	442.65	236.4	342.43	793.93	218.69	202.56		364.19	562.21	416.39	224.61	532.95	349.1		159.38	380.84	181.33	241.63	206.17		336.87	542.72		231.89	124.79	185.14	231.27	75.64	191.58	80.36	58.41		122.36	255.12	97.01
2006-03-30	447.38	238.7	346.99	814.5	221.18	204.99		368.03	568.6	416.98	228.24	540.14	350.55		160.51	386.23	183.5	247.98	210.94		344.55	569.34		233.76	126.09	188.03	233.35	76.41	192.32	83.63	59.27		123.33	259.04	97.89
2006-03-31	442.52	235.98	341.78	807.15	221.24	200.53		365.18	563.83	411.35	226.29	540.37	337.58		156.49	384.39	176.98	244.6	208.81		341.58	562.5		235.96	128.47	194.84	226.9	74.91	188.42	82.4	58.48		120.2	253.75	95.73
2006-04-03	445.18	236.85	352.56	818.41	221.46	201.63		365.78	571.23	406.74	226.16	551.04	339.17		159.46	400.23	178.55	256.6	216.14		346.01	574.46		232.06	127.4	195.25	224.32	74.8	192.95	84.29	58.96		119.85	255.12	96.61
2006-04-04	441.25	235.17	346.27	813.64	219.64	196.81		362.98	567.49	413.79	225.38	538.28	330.79		155.76	395.23	172.85	254.24	211.73		343.85	572.75		232.57	127.17	193.6	221.84	75.14	189.05	82.44	58.44		117.22	249.57	93.93
2006-04-05	446.65	237.9	355.64	815.73	221.31	198.88		367.59	572.85	425.06	226.96	544.32	330.98		158.73	406.68	171.5	268	219.64		344.96	571.53		235.45	129.55	195.05	222.93	76.78	187.79	83.21	59.03		118.61	252.73	94.59
2006-04-06	451.48	240.4	362.15	827.31	223.42	199.3		372.36	578.81	436.58	229.62	546.64	326.43		163.66	411.15	173.83	271.22	221.53		349.15	588.13		239.19	132.31	199.38	223.92	76.32	187.05	83.83	58.76		119.26	254.61	93.97
2006-04-07	448.56	238.61	358.09	819.22	222.93	201.66		370.71	576.77	430.75	229.01	544.08	317.6		160.56	407.28	171.97	269.51	222.43		345.07	590.34		240.17	132.43	202.52	222.59	77.33	180.42	83.88	58.91		121.22	260.15	93.6
2006-04-10	458.06	244.4	367.28	834.55	225.26	198.75		379.74	590.69	436.74	236.89	555.45	325.93		162.8	420.38	175.84	278.84	230.35		350.37	615.37		248.41	139.13	202.97	222.63	76.76	179.68	84.17	56.87		120.07	255.46	92.54
2006-04-11	461.95	246.58	369.45	832.21	227.85	199.53		382.66	595.73	445.8	238.37	556.66	328.86		162.46	424.79	173.48	283.95	233.09		348.98	618.66		254.66	143.21	205.61	226.78	76.11	180.21	82.01	56.78		120.47	255.8	93.27
2006-04-12	464.1	247.5	377.37	835.27	226.77	201.78		382.53	597.41	450.9	240.79	571.55	326.62		165.88	434.59	177.14	288.51	238.02		350.08	623.08		252.21	143.19	203.43	227.06	76.53	178.95	82.45	56.99		121.67	258.19	94.63
2006-04-13	469.21	251.07	377.63	835.66	227.07	201.9		388.14	603.92	452.96	242.24	567.98	343.9		165.31	437.98	175.18	286.36	237.75		349.38	633.74		251.91	142.59	205.16	229.28	76.45	177.47	83.29	56.48		122.92	256.91	95.03
2006-04-14	469.21	251.07	377.63	835.66	227.07	201.9		388.14	603.92	452.96	242.24	567.98	343.9		165.31	437.98	175.18	286.36	237.75		349.38	633.74		251.91	142.59	205.16	229.28	76.45	177.47	83.29	56.48		122.92	256.91	95.03
2006-04-17	477.31	256.63	377.63	862.63	226.76	202.32		394.5	611.92	466.88	247.21	574.71	364.59		165.31	437.98	175.18	286.36	237.75		360.27	658.89		245.97	135.99	204.95	232.46	77.42	181.79	84.33	57.34		124.34	257.59	94.77
2006-04-18	487.83	262.16	394.44	871.65	230.73	202.55		400.58	620.26	481.14	251.28	585.38	385.1		172.69	461.15	178.18	293.75	246.5		362.89	679.59		249.87	140.75	207.02	234.14	76.69	188.84	86.25	57.23		124.54	257.76	94.92
2006-04-19	492.9	265.81	391.62	893.33	229.9	204.44		406.23	630.21	483.76	252.79	597.45	393.76		170.4	456.33	178.7	294.95	249.57		370.28	716.11		249.53	138.45	206.4	233.35	76.76	187.37	87.02	57.62		124.93	260.32	95.98
2006-04-20	488.05	263.38	385.91	860.72	228.26	203.43		403.87	625.62	474.2	251	591.18	387.86		167.82	449.25	177.09	296.88	242.95		362.77	617.63		248.52	138.3	204.33	232.36	75.14	184.21	88.87	57.86		123.89	256.74	96.83
2006-04-21	496.18	267.26	411.13	879.46	227.69	202.24		411.98	637.7	480.96	253.96	598.61	384.68		176.41	483.69	187.03	313.82	262.09		369.99	639.26		247.84	136.38	204.75	231.56	74.73	184.63	88.1	57.62		122.45	254.18	97.05
2006-04-24	485.92	260.77	408.12	855.31	226.36	199.24		401.9	625.28	471.38	248.43	599.07	364.55		173.38	485.18	181.85	312.94	259.1		363.24	580.66		246.65	135.99	201.65	233.55	74.15	182.95	87.68	58.44		119.58	249.91	96.2
2006-04-25	485.1	258.9	425.22	874.44	225.12	199.38		399.43	627.4	464.33	251.28	595.82	349.05		177.52	516.23	180.43	325.23	267.92		369.24	619.29		246.65	138.37	200	235.53	72.77	180.32	84.1	59.98		119.76	250.94	95.8
2006-04-26	481.23	255.59	428.93	886.04	225.08	201.88		394.22	618.21	463.59	246.76	598.61	340.43		180.51	522.89	181.93	318.16	265.87		373.78	631.79		245.46	136.84	200.83	234.24	73.24	180.21	85.87	59.98		121.56	253.75	97.08
2006-04-27	470.91	249.95	413.63	876.2	222.84	199.9		388.96	608.85	448.72	242.12	586.31	318.62		174.21	505.45	181.48	304.67	252.56		370.46	614.75		241.39	132.54	200.41	234.44	72.21	180.32	83.17	59.23		120.85	250.17	96.53
2006-04-28	474.79	251.87	413.19	906.99	226.29	201.4		393.95	617.87	456.08	244.46	586.54	306.91		175.04	500.85	179.9	311.98	251.22		381.05	665.53		243.26	132.46	205.57	238.61	73.59	183.47	84.48	59.74		120.58	250.85	98.26
2006-05-01	484.02	257.91	413.19	916.71	228.25	203.93		403.92	633.45	468.61	250.04	592.81	313.47		175.04	500.85	179.9	311.98	251.22		384.37	681.88		247.67	134.46	204.75	240.89	73.38	186.63	84.41	60.13		123.21	256.06	98.07
2006-05-02	488.93	260.92	419.38	927.49	228.26	202.72		408.91	640.09	474.83	252.47	603.48	315.85		177.45	511.34	179	307.4	257.32		388.57	693.85		248.69	136.38	201.03	239.4	72.44	188.53	86.83	59.82		123.15	256.31	96.35
2006-05-03	477.24	253.06	415.42	925.32	227.13	203.09		396.14	622.89	455.31	243.28	593.74	309.3		174.31	508.93	177.13	308.12	254.8		389.21	673.58		247.67	134.77	200.21	240.4	72.84	186.21	85.75	59.86		123.3	256.4	96.75
2006-05-04	469.87	246.44	440.24	935.26	223.89	200.94		383.32	603.15	435.43	235.33	575.41	323.34		182.35	547.91	183.58	316.72	272.21		393.86	675.05		245.97	134.61	197.52	239.7	71.54	179.47	84.37	59.54		122.03	253.24	95.95
2006-05-05	473.91	248.45	442.76	946.87	227.29	202.05		386.56	609.5	445.45	238.24	573.23	319.62		186.16	547.12	180.55	314.6	272.67		399.18	678.22		252.59	139.98	198.56	240.79	71.59	184	83.37	59.78		121.47	253.34	97.54
2006-05-08	471.96	247.06	441.99	942.15	226.51	205.19		385.76	604.6	437.37	238.54	565.61	318.34		185.9	545.12	183.29	321.39	268.2		397.4	672.36		254.79	141.83	195.67	238.01	72.48	181.58	82.86	59.78		123.04	259.56	97.99
2006-05-09	479.9	251.12	453.29	975.85	229.36	205.59		392.46	614.42	445.74	243.87	587.15	315.15		191.51	558.09	191.62	324.94	274.56		410.79	706.3		261.07	143.67	196.49	240	72.75	183.89	83.87	61.39		122.18	258.87	99.16
2006-05-10	491.84	258.41	468.47	981.11	229.22	206.33		401.63	626.3	469.88	252.72	587.84	332.2		196.85	576.89	197.47	333.6	289.86		414.08	697.26		260.9	142.82	198.14	240.6	71.77	182.95	83.94	61.31		122.77	260.89	98.9
2006-05-11	500.53	262.06	490.1	1007.67	232.63	208.67		409.29	634.89	477.47	257.15	612.76	322.46		202.82	614.4	196.85	344.1	303.59		424.2	729.25		265.99	144.74	203.92	243.37	73.01	185.79	80.44	61.51		124.87	266.04	98.66
2006-05-12	492.06	256.38	479.07	990.15	236.6	208.92		401.62	624.17	468.74	250.85	605.1	305.97		197.04	604.19	191.83	344.98	290.44		418.61	695.07		272.43	147.74	213.21	243.37	74.06	185.26	79.78	61.74		125.4	268.34	97.63
2006-05-15	475.06	246.5	457.91	949.77	234.64	209.13		386.22	602.3	444.46	238.95	580.51	300.36		187.69	585.2	181.18	324.02	270.51		402.83	651.12		271.08	147.43	214.65	240	73.42	180.74	78.24	60.49		126.23	269.8	96.9
2006-05-16	475.85	246.45	463.95	961.06	234.88	209.42		385.4	601.45	440.08	240.14	580.97	305.08		188.71	595.05	182.68	331.33	275.08		407.43	661.13		273.79	149.12	213.83	239.31	73.12	179.26	79.01	61		126.2	269.2	97.6
2006-05-17	470.43	242.65	455.68	957.32	238.64	209.9		380.47	593.19	429.31	236.37	572.62	298.9		184.26	580.73	181.14	340.89	271.85		406.85	646.48		287.02	155.49	217.13	239.8	72.3	178.21	78.09	60.49		125.78	268.86	98.55
2006-05-18	472.06	244.58	453.22	937.94	235.58	210.58		384.41	599.06	437.81	239.68	572.62	292.16		182.03	578.75	179.6	346.11	269.65		400.44	611.33		283.97	155.41	214.86	237.42	71.17	172	78.67	60.88		125.75	269.97	98.88
2006-05-19	464.99	242.19	427.77	908.03	232.87	210.04		379.75	590.3	439.38	236.54	568.21	291.55		172.67	540.19	171.28	334.46	256.5		386.7	603.51		282.44	154.8	208.67	233.05	70.23	172.84	77.51	60.05		125.49	268.17	99.17
2006-05-22	469.94	245.08	432.96	908.74	234.6	209.59		383.43	595.57	443.22	237.88	565.89	306.49		175.29	542.31	168.88	342.09	265		386.76	606.93		289.23	158.86	210.11	231.27	69.96	172.53	76.7	59.51		126.05	268.52	98.22
2006-05-23	482.03	251	467.04	934.46	234.73	207.52		393.29	609.28	455.71	245.77	589.33	304.43		182.22	606.39	173.9	364.5	282.56		396.13	643.07		284.82	157.18	208.88	232.95	72.25	174.95	78.09	58.96		126.2	268.52	95.43
2006-05-24	467.57	243.61	441.97	885.01	230.71	207.86		382.88	594.21	438.24	238.27	581.21	288.88		173.77	561.24	165.43	358.63	276.26		375	611.08		279.39	153.95	205.99	231.27	71.07	170.63	76.86	58.09		126.9	268.94	95.43
2006-05-25	475.11	248.13	450.7	898.79	231.06	208.17		390.88	606.55	452.82	244.56	578.42	286.26		174.66	580.52	163.33	361.04	282.64		381.29	615.23		277.86	153.11	209.08	231.96	71.23	170.95	75.97	57.82		127.79	270.31	94.85
2006-05-26	477.618	248.87	461.54	902.91	231.57	209.81		391.15	606.21	461.67	241.95	590.02	288.14		177.33	589.17	164.98	379.83	300.83		382.74	621.58		281.93	155.33	209.7	231.27	72.48	167.16	75.55	57.38		128.47	272.53	95.65
2006-05-29	477.618	248.87	461.54	902.91	231.57	209.81		391.15	606.21	461.67	241.95	590.02	288.14		177.33	589.17	164.98	379.83	300.83		382.74	621.58		281.93	155.33	209.7	231.27	72.48	167.16	75.55	57.38		128.47	272.53	95.65
2006-05-30	478.961	250.76	446.1	909.53	231.47	212.92		394.77	611.15	462.56	245.92	594.43	286.68		170.87	568.96	161.68	358.15	298.63		384.55	638.18		279.56	154.11	210.11	231.66	73.49	167.47	76.05	57.31		129.27	276.02	97.71
2006-05-31	474.554	249.04	441.17	890.43	226.22	211.54		390.72	605.96	457.5	242.32	578.65	298.9		167.92	564.78	158.53	360.96	292.57		377.85	608.15		267.01	149.73	207.43	230.07	72.48	162.74	76.2	57.86		128.91	273.29	97.41
2006-06-01	471.276	247.53	429.04	867.04	226.68	215.03		385.51	598.21	464.37	239.34	586.54	301.9		165.39	551.24	153.81	337.68	279.81		368.83	581.3		265.99	148.43	210.11	232.95	74.49	159.37	76.97	57.97		129.92	275.43	100.6
2006-06-02	482.144	253.78	437.22	877.63	231.35	216.23		396.42	611.83	479.72	244.66	587.01	310.09		167.63	562.66	152.46	348.44	286.5		373.2	590.09		273.96	151.73	214.24	241.79	75.3	160.11	77.97	57.38		130.21	277.47	101.04
2006-06-05	481.527	254.03	431.09	888.72	229.15	216.62		397.9	615.57	472.45	248.08	593.5	302.6		163.34	554.72	154.11	349	286.5		377.68	600.34		270.4	152.11	208.88	239.5	74.9	162	75.82	57.89		129.44	275.34	102.91
2006-06-06	478.008	253.41	419.89	867.98	223.68	216.18		397.35	612.6	475.64	248.07	587.94	298.95		160.8	536.93	153.43	341.21	275.71		369.53	578.37		261.24	146.81	204.54	235.63	73.82	158.84	74.01	57.34		129.77	275	102.4
2006-06-07	472.04	247.57	432.99	866	227.61	216.15		388.88	601.51	463.41	243.2	585.85	282.28		165.32	556.7	155.49	345.34	285.86		368.3	581.6		265.24	150.1	209.16	239.21	75.72	161.03	74.37	58.07		129.24	274.91	102.58
2006-06-08	468.75	247.42	408.15	836.55	227.06	216.67		387.27	600.34	458.43	242.84	576.24	295.11		158.22	522	149.55	327.85	261.46		357.36	542.78		264.36	149.78	206.65	237.92	78.18	159.94	75.14	57.75		129.47	275.17	103.06
2006-06-09	475.561	252.74	405.83	836.63	226.49	213.68		394.81	612.61	469.08	251.07	596.94	296.9		159.14	514.88	150.13	320.17	262.62		356.78	550.29		259.47	148.52	205.61	239.64	79.58	160.82	75.15	58.49		128.29	269.11	102.6
2006-06-12	471.102	249.67	398.06	833.76	230.23	212.84		388.82	602.93	462.95	245.35	596.75	301.79		158.19	501.85	151.85	308.78	255.61		355.9	544.19		262.15	150.02	212.26	247.42	81.91	159.98	75.39	58.37		127.85	268.34	102.03
2006-06-13	459.928	243.82	376.85	767.86	229.37	215.71		379.75	588.08	447.78	239.62	575.17	301.43		155.49	468.1	148.41	282.75	233.62		330	474.41		262.6	147.58	210.53	247.94	81.87	158.95	75.43	58.56		128.53	269.88	104.82
2006-06-14	462.524	245.79	382.03	768.44	226.06	215.56		381.56	589.62	444.79	240.04	575.17	320.82		159.03	473.06	143.23	289.81	234.05		329.82	479.83		256.32	144.05	205.57	245.36	81.76	158.42	75.82	59.27		129.27	271.67	103.46
2006-06-15	468.946	248.62	397.75	775.01	226.2	222.67		383.26	588.43	446.95	239.96	579.35	349.99		162.56	499.22	143.94	306.76	243.58		332.03	491.26		255.47	145.13	201.86	246.35	82.07	161.37	76.2	60.37		132.72	281.91	106.47
2006-06-16	469.605	248.8	397.67	790.15	226.92	223.56		384.74	590.89	446.38	239.3	570.3	349.05		162.48	497.8	143.23	310.93	243.9		338.67	499.07		255.64	144.9	203.92	248.93	82.1	161.58	75.24	60.45		132.99	284.81	106.06
2006-06-19	462.705	245.16	386.41	777.56	223.96	225.55		381.18	584.94	437	235.23	568.21	334.91		157.24	483.84	141.36	304.43	237.36		333.26	491.31		255.3	144.28	198.97	242.58	80.72	159.89	74.89	60.21		133.73	286.35	107.68
2006-06-20	461.165	243.82	384.93	789.9	226.83	222.72		380.03	583.83	440.25	236.92	574.25	315.43		157.17	481.14	140.76	311.09	230.9		337.97	506.01		261.07	148.12	199.17	242.98	81.13	164	75.05	60.02		133.2	283.96	105.33
2006-06-21	467.258	247.38	388.96	803.88	229.83	221.37		385.45	592.94	451.34	240.83	574.01	318.29		158.06	485.4	141.13	325.23	231.93		344.08	513.38		264.12	150.88	201.65	243.28	80.82	170.42	74.47	60.41		133.73	284.13	103.28
2006-06-22	469.548	249.47	385.66	795.36	227.47	224.77		388.25	600.08	461.4	245.06	585.61	309.67		157.08	479.58	142.93	318.24	232.95		340.82	503.27		259.37	149.58	199.59	241.69	78.23	170.63	74.78	60.29		135.68	288.65	104.82
2006-06-23	468.083	248.89	383.84	799.13	225.69	223.35		388.41	600.77	463.37	243.73	588.17	300.4		154.77	484.54	142.93	314.23	226.65		342.34	506.93		258.86	149.88	197.94	240.79	76.24	167.68	74.39	60.6		136.03	288.91	102.69
2006-06-26	472.715	250.84	398.22	798.42	225.65	227.46		393.51	608.26	474.02	246.02	585.38	288.84		161.18	500.56	145.33	326.51	237.2		342.16	504.88		261.75	151.19	193.6	236.03	76.07	171.68	73.89	61.15		138.36	295.99	103.72
2006-06-27	473.454	251.86	387.1	794.08	228	227.97		394.17	609.53	476.23	244.12	597.22	295.53		157.06	482.35	143.53	324.59	231.53		340.24	502.88		267.68	154.57	195.25	239.6	76.14	170.42	74.47	61.39		138.87	296.84	103.79
2006-06-28	473.466	251.61	392.29	789.48	227.8	226.99		395.65	611.66	475.46	242.7	594.66	288.42		156.95	493.55	143.91	333.9	233.26		338.26	500.1		263.27	153.42	195.67	240.5	77.12	170.53	76.32	61.98		138.45	297.87	102.1
2006-06-29	481.917	256.15	409.34	800.54	229.74	223.93		402.94	623.91	487.16	249.02	602.78	287.25		161.51	522.04	148.52	341.21	245.39		342.86	508.79		268.02	155.87	197.94	241.98	76.35	170.84	76.13	62.88		135.85	292.06	101.88
2006-06-30	484.675	256.73	416.57	837.56	232.67	225.12		405.18	630.72	484.37	246.37	603.02	285.79		166.33	523.1	150.81	349.72	254.76		358.64	533.2		268.7	156.25	203.1	247.15	77.06	172	77.86	64.38		136.09	292.41	103.2
2006-07-03	485.43	256.73	414.66	837.56	236.44	226.8		405.18	629.87	484.37	246.37	605.8	285.79		164.61	520.2	149.27	357.43	253.43		358.64	533.2		272.77	158.94	209.29	249.83	75.68	174.95	79.71	65.48		137.48	294.71	103.79
2006-07-04	485.43	256.73	414.66	837.56	236.44	226.8		405.18	629.87	484.37	246.37	605.8	285.79		164.61	520.2	149.27	357.43	253.43		358.64	533.2		272.77	158.94	209.29	249.83	75.68	174.95	79.71	65.48		137.48	294.71	103.79
2006-07-05	489.082	259.04	413.48	858.31	236.96	228.71		412.09	637.19	496.81	250.5	599.3	269.92		156.57	527.29	150.28	375.82	258.15		366.62	557.37		274.64	160.32	205.99	246.55	76.07	179.16	79.67	66.81		138.51	296.42	105.11
2006-07-06	490.9	258.42	435.4	867.73	239.14	226.25		411.82	637.96	493.15	250.38	598.84	265.19		164.2	561.59	153.28	390.19	268.23		370.46	565.67		276.34	159.17	210.53	252.21	75.64	180.63	79.36	67.16		137.09	293.34	103.9
2006-07-07	484.714	255.07	433.27	864.4	234.73	223.03		406.06	631.66	488.87	244.16	606.73	258.59		162.61	553.65	155.61	397.82	273.11		369.59	556.88		270.23	155.56	207.22	249.23	73.82	177.58	77.01	67.91		136.92	291.21	100.78
2006-07-10	482.014	253.14	435.26	854.6	236.15	218.82		404.64	626.96	474.76	240.51	592.25	265.28		161.78	553.99	160.64	410.99	276.93		366.07	542.48		273.45	156.95	212.38	250.02	74.42	173.26	77.55	68.11		134.8	289.32	96.88
2006-07-11	488.669	256.39	443.97	882.1	240.31	218.38		408.79	633.45	478.94	247.73	601.07	268.89		164.83	565.25	165.5	426.09	278.15		377.52	563.96		282.61	161.17	217.96	251.12	74.91	174.42	76.86	67.95		134.16	291.91	95.16
2006-07-12	494.354	260.04	449.76	895.31	239.95	216.96		414.42	640.82	491.08	250.28	596.89	276.62		169.24	574.1	171.64	415.01	277.67		383.85	564.21		281.26	158.79	221.47	249.93	76.42	171.26	76.97	66.85		133.96	293.57	92.49
2006-07-13	504.973	268.81	442.36	901.96	234.59	218.9		427.12	660.14	501.66	260.04	620.28	294.64		164.92	565.07	169.37	421.59	270.8		387.33	560.79		268.36	151.5	214.86	246.95	75.43	172.84	77.55	66.61		135.11	298.7	92.04
2006-07-14	509.634	271.82	448.28	922.21	233.53	216.51		431.38	665.28	506.4	261.65	624.59	305.83		166.49	575.98	170.53	424.8	272.88		396.89	562.99		269.72	152.11	215.27	248.14	74.22	168.11	75.66	67.48		134.23	299.4	88.8
2006-07-17	496.675	264.6	434.38	898.78	229.21	214.94		421.52	652.08	497.49	255.43	618.1	279.05		162.81	552.02	163.7	428.66	259.33		387.4	541.5		266.67	150.65	207.84	242.68	75.07	165.26	74.82	61.19		133.37	295.48	89.02
2006-07-18	488.434	259.37	430.58	866.54	229.05	213.98		412.47	638.72	492.66	251.85	620.19	265.43		160.57	557.09	160.33	403.12	256.34		374.18	513.92		270.06	150.5	203.51	242.58	77.08	164.95	74.78	58.8		133.87	295.48	87.59
2006-07-19	486.466	257.75	431.97	887.69	227.14	217.27		409.79	634.21	484.28	248.77	590.26	280.18		162.13	555.99	157.41	397.26	263.58		381.93	543.21		266.67	149.5	202.06	241.09	77.83	161.68	74.82	59.03		136.74	301.54	87.88
2006-07-20	484.115	257.35	415.15	874.6	228.66	215.71		407.05	630.98	487.62	244.81	591.65	290.66		158.6	525.09	155.98	391.8	250.24		375.87	540.28		275.83	154.26	200.21	240.4	77.11	161.16	73.78	59.47		135.97	300.09	86.82
2006-07-21	484.068	258.38	403.7	857.62	228.03	216.51		407.92	631.57	495.09	245.75	592.81	292.54		155.77	501.77	157.03	395.09	242.28		368.6	529.54		276.34	155.33	195.87	237.62	78.91	161.68	73.62	58.99		136.47	301.11	87.18
2006-07-24	489.186	261.81	410.29	849.42	227.95	213.48		411.32	637.19	498.97	247.81	587.94	314.78		158.28	510.27	156.73	402.32	246.38		364.35	533.2		271.76	153.26	197.32	240.1	79.61	164	72.43	58.25		133.82	294.28	87.55
2006-07-25	483.941	257.51	421.73	855.56	225.96	212.43		404.2	626.47	494.15	243.65	588.86	304.94		160.14	530.76	160.33	411.15	254.76		367.2	534.42		266.84	150.27	197.73	240.99	78.51	161.16	73.24	58.29		133.73	294.2	86.23
2006-07-26	487.193	260.45	416.78	861.54	222.59	215.72		405.24	631.15	495.9	246.24	596.98	326.53		155.96	532.32	158.53	398.38	252.32		369.53	541.01		259.2	147.97	194.84	239.31	78.43	158.42	73.55	58.09		135.14	300.43	86.93
2006-07-27	491.655	263.02	420.88	877.22	223.07	217.1		408.53	638.64	496.57	249.25	602.78	333.5		159.48	537.14	159.73	388.67	255.2		375.82	556.15		263.1	149.04	196.28	236.23	78.83	155.47	74.55	58.48		134.82	299.83	89.16
2006-07-28	486.615	258.73	427.85	879.79	223.53	218.23		401.4	626.3	482.78	245	593.5	336.36		159.92	547.49	161.45	405.13	260.75		377.15	554.93		263.61	148.58	195.87	237.42	79.03	155.37	76.55	58.6		134.88	300.85	90.12
2006-07-31	498.248	265.64	440.48	878.62	225.82	219.47		407.76	640.26	482.84	247.46	596.75	384.45		162.5	567.83	162.77	419.99	269.81		376.57	555.18		269.72	151.27	197.32	238.11	78.66	156.95	76.51	58.37		135.59	302.73	90.56
2006-08-01	498.419	266.25	434.67	896.27	225	218.45		410.56	644.77	496.9	252.66	608.35	354.62		160.1	554.86	166.4	425.61	268.55		383.56	573.24		266.33	147.97	198.56	235.73	80.76	156.84	75.7	58.41		135.74	301.36	89.86
2006-08-02	505.63	270.77	436.93	906.94	227.83	217.48		415.49	652.17	510.33	258.61	618.1	365.16		161.18	557.76	171.43	423.2	270.04		386.64	597.9		272.43	148.96	204.13	238.71	80.66	152.95	79.86	58.41		133.7	298.89	90.52
2006-08-03	498.662	267.3	421.86	897.04	226.15	217.2		413.57	650.98	500.65	256.68	610.44	341.42		157.49	534.8	167.75	403.12	261.85		382.51	590.33		268.19	148.73	202.27	236.43	81.32	150.32	81.52	59.82		134.67	300.17	89.16
2006-08-04	497	264.69	437.03	899.15	226.31	220.56		409.73	647.06	487.14	253.78	613.46	339.26		160.03	561.03	170.68	424.8	268.94		381.93	609.62		268.7	149.19	202.27	237.02	80.08	151.68	81.21	59.07		136.15	305.46	90.41
2006-08-07	504.994	270.14	439.11	901.81	225.67	223.12		423.48	665.46	487.79	261.65	627.7	325.41		161.11	564.78	174.1	421.75	268.92		383.97	600.45		269.48	149.65	200.78	231.07	80.93	150.21	83.13	60.13		137.01	306.83	92.83
2006-08-08	503.372	269.32	438.93	899.39	223.52	223.47		421.32	658.89	478.28	260.02	629.98	338.72		161.81	562.46	177.98	420.55	268.45		382.69	601.85		266.33	146.45	200.33	228.78	80.44	147.26	83.7	61.08		137.38	306.91	93.12
2006-08-09	506.776	270.63	446.06	907.97	226.91	223.23		422.33	657.65	464.04	260.64	631.04	364.01		163.28	572.24	182.26	428.34	275.63		385.42	618.63		271.93	148.06	206.36	230.27	80.62	147.79	84.71	62.18		137.38	308.7	91.88
2006-08-10	495.275	262.88	438.37	884.97	226.97	228.17		412.14	642.18	430.07	253.14	614.01	359.93		161.2	560.81	178.24	428.18	266.44		376.11	597.55		273.66	147.86	208.34	227.99	80.9	146.21	83.75	62.69		139.2	315.27	94.44
2006-08-11	495.599	264.78	427.66	881.46	221.4	228.47		416.47	646.72	443.09	256.16	613.69	349.75		159.51	538.41	176.75	431.63	256.5		375.17	588.43		268.36	145.13	199.59	225.61	79.31	140.63	83.44	62.92		139.01	315.87	94.59
2006-08-14	487.26	259.57	428.16	877.6	217.04	227.24		410.77	638.55	427.37	253.24	601.39	331.87		156.85	544.23	176.23	440.86	254.8		372.21	601.85		267.51	141.75	196.7	226	77.77	131.58	80.75	61.43		138.07	313.31	94.59
2006-08-15	485.822	258.2	431.46	869.23	218.82	225.54		407.38	633.45	426.12	253.36	609.98	329.34		157.97	544.16	182.68	448.17	260.79		368.48	598.24		269.55	142.29	196.9	226	78.78	134.63	82.33	61.7		137.77	312.97	92.61
2006-08-16	482.241	255.11	437.8	878.34	217.8	227.53		401.13	626.3	420.55	252.27	609.28	324.89		158.11	547.91	185.23	478.61	267.72		372.03	608.2		265.65	143.36	196.49	224.32	78.66	133.16	83.63	62.61		138.01	313.31	94.99
2006-08-17	471.671	249.52	419.82	859.29	214.43	229.03		391.76	615.23	409.47	245.68	596.75	319.79		155.61	518.99	178.93	456.76	251.69		364.05	593.94		259.88	141.52	194.43	224.12	78.06	128.42	82.79	61.78		138.48	314.16	96.39
2006-08-18	475.117	251.57	426.85	855.23	214.28	227.95		395.15	620.68	414.97	247.56	598.84	320.77		156.33	532.53	178.93	461.74	258.07		361.96	595.65		260.05	143.28	194.63	222.53	77.58	128.21	82.52	60.68		137.74	310.15	97.27
2006-08-21	480.52	254.37	434.66	874.28	215.26	230.17		401.73	630.72	413.94	252.62	607.89	313.75		157.01	544.58	179.38	474.51	266.62		369.82	611.33		261.58	143.59	196.08	222.83	76.95	127.79	85.44	60.64		139.34	312.8	98.33
2006-08-22	482.328	255.68	436.65	872.12	214.44	229.62		400.64	630.13	413.88	252.95	610.44	334.07		157.01	542.17	180.43	501.9	264.73		369.12	607.27		257.85	141.98	194.84	223.23	78.77	126.95	86.72	59.74		138.54	312.03	98.26
2006-08-23	475.521	250.66	434.05	873.08	217.23	228.64		393.29	619.91	398.62	248	601.86	328.03		157.2	541.18	180.28	482.62	263.58		368.54	619.82		262.6	143.44	198.14	224.91	78.37	130.63	85.75	60.25		138.13	312.12	97.05
2006-08-24	479.103	253.2	429.79	865.89	219.23	230.15		396.58	624.94	400.49	250.67	606.26	337.25		157.33	528.42	181.78	483.83	262.52		365.92	609.72		268.53	145.89	201.65	224.32	78.44	129.47	85.6	60.05		138.42	315.1	97.41
2006-08-25	481.094	254.45	434.49	869.18	218.55	228.43		397.4	625.53	404.35	250.77	614.62	343.85		157.2	537.63	183.58	493.06	264.92		367.26	612.65		270.23	145.2	199.59	221.14	79.11	129.47	84.91	59.31		138.54	314.59	95.36
2006-08-28	468.415	245.53	434.49	857.88	217.95	229.38		386.99	610.64	381.75	242.56	590.49	318.94		157.2	537.63	183.58	493.06	264.92		363.24	595.56		274.3	145.82	198.97	219.16	78.51	127.68	82.6	57.31		138.95	315.7	95.91
2006-08-29	464.849	243.82	427.17	853.12	216.4	229.33		382.06	603.32	384.05	240.89	591.65	321.94		156.15	526.15	184.7	479.41	259.49		360.44	601.66		271.93	145.36	197.11	218.76	78.78	125.05	82.63	57.7		138.75	315.78	95.87
2006-08-30	464.265	242.69	427.79	864.53	219.41	231.13		383.81	605.19	389.31	242.29	586.08	294.5		156.98	529.7	183.05	463.75	262.72		364.52	618.65		282.61	149.42	202.06	220.64	77.79	121.26	82.67	57.78		138.39	317.15	97.67
2006-08-31	465.868	242.45	438.97	877.36	222.02	231.54		385.07	606.98	385.59	244.24	591.88	283.17		158.21	547.49	181.7	485.83	271.3		369.24	636.23		286.51	151.11	204.75	220.64	78.37	124.21	83.17	58.33		137.63	317.83	98.11
2006-09-01	459.011	238.27	435.43	875.76	219.25	231.4		379.21	597.62	377.23	238.94	588.4	275.17		157.31	539.69	185.53	483.83	270.51		368.3	638.18		284.65	148.89	202.89	218.96	76.69	119.89	82.86	59.15		137.42	318.6	97.6
2006-09-04	459.011	238.27	435.43	875.76	219.25	231.4		379.21	597.62	377.23	238.94	588.4	275.17		157.31	539.69	185.53	483.83	270.51		368.3	638.18		284.65	148.89	202.89	218.96	76.69	119.89	82.86	59.15		137.42	318.6	97.6
2006-09-05	457.142	235.43	448.72	893.66	219.83	235.12		375.97	589.7	357.31	235.16	580.28	282.75		162.26	563.51	194.53	460.94	286.19		376.63	641.6		286.34	148.43	201.65	220.05	76.14	120.95	84.94	59.19		139.34	322.61	99.83
2006-09-06	453.258	232.25	458.17	887.99	218.08	235.08		369.94	580.34	356.12	232.09	572.39	280.64		166.07	572.08	204.12	470.98	294.3		373.66	644.53		282.95	146.58	198.76	217.07	76	122.53	84.98	58.13		140.7	322.35	99.46
2006-09-07	450.227	230.2	458.3	863.28	219.5	233.26		368.96	577.45	356.73	229.24	561.95	267.72		168.28	569.96	200.22	473.79	288.86		363.82	619.87		285.16	148.58	202.89	218.36	75.64	122.32	82.86	58.52		140.43	319.97	98.37
2006-09-08	446.411	228.6	448.01	850.72	219.36	230.14		364.33	568.89	351.13	225.42	558.33	283.78		166.36	555.57	202.37	460.78	276.01		359.4	600.34		281.93	147.43	203.1	217.57	74.91	127.03	81.75	58.13		139.67	314.93	97.07
2006-09-11	441.622	227.48	426.88	817.62	217.07	229.39		361.73	563.93	348.89	222.47	542.69	295.16		157.41	529.98	196.24	453.07	256.94		347.75	548.83		280.24	146.74	201.03	216.18	74.12	124.19	79.9	58.05		139.29	313.34	97.02
2006-09-12	437.24	224.31	431.59	813.15	215.13	229.59		353.19	552.2	343.84	217.62	540.32	308.74		155.46	537.24	196.72	483.34	258.8		346.01	543.94		273.11	144.28	196.28	213.8	75.75	127.96	79.82	58.01		139.39	313.87	96.99
2006-09-13	438.388	225.32	429.86	816.07	216.73	224.77		355.03	554.16	345.93	218.1	525.52	316.37		156.82	530.09	197.44	476.84	260.4		347.17	546.87		269.72	143.05	196.28	214.59	75.13	137.96	80.4	58.88		137.68	308.62	93.86
2006-09-14	433.725	222.82	425.48	801.5	215.27	222.48		351.36	550.55	347.46	217.04	523.43	302.79		155.84	527	197.53	457.97	258.47		341.17	534.67		264.97	140.91	195.87	216.48	74.9	137.37	79.63	58.44		135.76	306.66	92.46
2006-09-15	431.583	221.86	413.35	797.24	217.34	223.79		350.87	548.94	349.86	215.17	516.24	297.97		153.45	516.09	197.38	416.37	249.65		339.43	531.01		266.33	141.98	199.59	218.26	75.6	139.79	78.63	57.86		136.59	308.36	93.05
2006-09-18	434.973	223.1	424.54	812.59	219.01	222.83		353.23	554.04	352.85	216.99	523.43	292.91		155.87	528.85	202.02	434.84	262.25		345.13	551.27		268.36	143.05	204.54	219.55	76.1	138.95	78.51	55.77		136.62	310.92	90.45
2006-09-19	426.512	216.93	426.53	798.07	220.1	221.85		340.73	537.79	335.22	212.42	529.7	290.43		155.11	532.11	205.02	447.37	261.54		339.54	534.42		277.52	147.58	203.51	216.08	73.46	137.89	79.4	56.36		135.09	308.11	91.11
2006-09-20	418.322	211.28	426.03	803.34	220.14	218.49		332.89	524.26	327.18	206.59	506.96	281.96		156.19	528.92	206.22	441.35	263.19		341.29	543.94		276.68	146.2	205.57	218.06	74.47	135.68	78.51	57.62		132.96	303.24	89.86
2006-09-21	423.569	213.69	436.17	806.77	223.33	219.19		337.55	530.89	332.38	209.41	508.12	281.44		161.65	537.21	208.32	450.5	271.5		342.51	549.07		286	148.66	212.38	221.54	73.96	130	79.75	60.05		133.64	304.95	89.68
2006-09-22	418.016	210.26	435.52	815.91	219.72	219		331.85	523.74	328.21	205.6	503.02	275.35		161.35	536.43	206.52	454.52	269.02		346.65	552.25		284.31	147.81	210.73	218.06	74.13	119.79	80.44	58.88		134.26	306.48	88.43
2006-09-25	418.931	211.5	433.48	816.64	217.07	218.53		336.79	527.4	328.78	207.24	498.14	268.42		159.51	533.88	203.07	462.14	267.66		346.94	552.98		280.75	144.59	210.32	216.38	73.43	114.42	82.13	58.64		134.08	307.17	87.51
2006-09-26	419.197	210.75	437.92	819.53	220.54	219.16		334.37	522.55	328.05	206.46	505.57	271.79		160.68	544.08	208.77	456.93	268.37		347.64	561.28		287.02	147.2	213.83	217.07	74.7	116.95	82.33	58.48		133.82	308.11	87.95
2006-09-27	426.004	215.73	438.25	828.76	219.51	218.21		345.06	539.06	337.7	213.38	500.23	265.43		160.49	541.18	211.32	469.37	267.84		351.25	571.29		287.87	147.05	209.49	215.38	74.29	117.58	82.33	58.99		132.9	307.25	87.44
2006-09-28	426.63	214.99	439.31	838.25	226.34	218.07		343.97	540.77	334.08	213.61	520.19	252.46		165.31	530.9	211.02	480.21	264.69		355.67	573		302.29	152.11	218.16	219.45	73.15	121.58	82.79	57.62		131.75	306.4	88.06
2006-09-29	428.053	216.09	440	828.5	225.61	218.86		344.79	543.49	337.87	212.96	510.67	263.13		163.85	536.08	209.52	485.83	262.4		351.77	563.48		300.59	152.26	216.72	217.37	71.78	123.68	82.9	57.82		130.95	306.66	89.24
2006-10-02	420.173	210.65	438.05	828.25	225.15	219.38		334.48	526.38	327.28	206.68	510.44	264.21		162.43	533.95	208.77	482.7	264.41		351.25	568.36		302.63	152.88	221.05	216.48	70.75	119.16	79.75	57.46		131.36	308.87	88.65
2006-10-03	409.679	204.33	433.37	796.85	222	218.34		321.6	508.34	316.94	200.86	492.58	269.64		162.53	521.19	208.77	475.07	267.17		338.55	539.31		298.22	150.96	217.96	215.38	70.25	114.63	80.28	56.91		131.45	305.29	89.09
2006-10-04	413.81	207.49	418.37	776.83	229.58	217.85		325.61	514.47	325.26	203.67	491.88	280.69		156.68	499.64	206.07	464.55	260.16		329.94	527.1		315.52	154.72	226.42	220.45	71.37	117.47	80.44	56.87		130.98	304.69	88.91
2006-10-05	420.185	210.7	432.97	789.8	229.37	219.96		329	520.34	328.62	205.49	503.48	294.88		161.11	518.92	212.97	479.81	271.07		335.06	540.53		314.84	154.87	224.36	224.52	70.7	117.26	80.48	57.93		131.84	307.51	89.97
2006-10-06	422.779	212.1	442.72	792.26	228.64	216.84		329.07	519.86	327.08	207.16	496.33	314.03		164.34	530.02	215.1	487.36	283.02		335.82	545.65		314.84	154.03	223.74	225.01	69.85	116.53	80.02	56.99		130.96	304.95	87.44
2006-10-09	430.287	215.83	445.23	801.59	239.2	213.46		331.97	526.06	327.02	212.51	515.22	329.5		166.86	529.51	214.5	485.27	287.77		339.31	557.62		335.2	163.24	239.01	230.43	69.81	120.84	79.36	56.44		127.48	299.74	86.78
2006-10-10	426.5	213.85	444.04	791.91	236.11	212.04		326.45	518.35	322.21	207.89	504.69	345.44		164.7	528.14	218.43	487.52	290.68		335.47	547.85		339.95	157.56	227.45	226.04	69.29	122.21	79.21	56.25		125.67	297.01	86.89
2006-10-11	426.849	212.74	449.9	793.2	241.88	212.32		323.79	515.39	319.75	207.66	504.87	345.07		166.35	534.08	221.58	493.3	299.05		335.64	553.22		360.31	165.92	234.47	227.91	68.84	116.74	79.36	55.85		124.93	296.59	87.73
2006-10-12	429.895	214.56	448.81	798.22	243.62	214.18		327.08	520.17	323.22	210.41	506.03	344.7		165.47	531.61	227.07	497.88	296.86		337.85	555.66		349.79	163.55	246.23	236.03	69.62	117.16	79.55	55.5		122.89	299.32	89.46
2006-10-13	434.761	216.77	451.86	815.76	249.33	214.4		330.48	525.96	326.92	213.88	514.85	344.13		168.36	530.33	226.47	503.9	299.26		345.07	570.31		356.57	166.69	259.65	240.4	69.74	117.16	80.13	55.62		122.33	300.09	89.53
2006-10-16	444.437	221.87	467.24	824.72	253.25	213.71		337.44	534.98	330.21	218.31	511.37	367.03		171.54	552.38	233.22	521.97	313.2		348.45	581.54		368.11	167.61	261.51	239.6	69.98	123.26	78.48	55.22		123.33	298.38	89.16
2006-10-17	440.206	219.26	461.01	817.57	254.73	212.18		332.46	529.53	326.47	215.16	521.35	360.61		171.1	543.09	226.77	515.15	305.56		345.54	575.19		360.31	162.85	265.02	243.97	70.01	132.42	78.9	56.72		122.5	298.04	87.59
2006-10-18	434.071	215.7	462.85	816.82	248.26	212.57		325	517.62	322.48	210.32	513.69	367.64		173.77	543.69	226.92	507.6	306.98		345.02	577.15		347.75	161.01	260.47	245.36	68.77	122	78.74	55.73		123.39	299.83	86.89
2006-10-19	439.839	219.37	467.12	831.67	249.06	210.76		331.58	527.66	330.55	213.61	501.16	376.06		175.64	544.51	226.77	520.77	312.1		350.78	593.75		348.09	162.7	260.89	247.15	69.37	122	78.44	56.68		122.12	297.61	86.05
2006-10-20	435.27	216.51	464.88	822.64	247.74	211.38		325.17	519.06	325.47	209.18	500.46	381.64		174.47	537.49	226.47	527.59	314.3		347.23	584.23		342.66	163.01	258.2	246.25	70.02	123.26	78.59	56.32		122.3	297.18	87.04
2006-10-23	432.35	213.68	464.32	803.82	252.67	214.36		322.32	515.23	322.82	207.6	493.27	365.95		174.18	536.29	228.42	533.21	310.6		339.37	569.82		350.81	166.46	262.75	250.32	71.17	124.21	82.29	57.5		122.59	302.73	88.03
2006-10-24	435.888	216.07	461.98	811.02	254.65	213.69		325.28	520.26	327.13	210.25	501.62	371.57		173.7	532.46	231.57	528.8	308.79		342.11	578.61		354.54	167.38	267.7	252.9	70.53	123.05	82.52	57.27		122.53	301.54	87.77
2006-10-25	447.007	223.57	466.13	815.23	254.51	215.5		336.51	537.87	339.72	215.86	512.53	389.92		177.8	529.98	239.9	518.76	320.4		343.97	580.57		350.64	164.39	269.97	252.31	71.03	125.26	82.29	57.27		121.38	302.3	90.15
2006-10-26	441.28	219.25	464	829.07	253.58	221.65		330.81	528.17	330.95	211.32	508.35	377.7		178.09	529.06	236.15	496.27	324.54		349.21	597.66		344.36	162.78	269.97	254.79	72	124.42	82.86	58.48		121.71	309.39	94.55
2006-10-27	441.856	219.15	469.32	829.18	255.18	219.48		332.95	531.32	334.16	211.14	502.32	366.47		180.92	530.62	242.22	505.51	329.66		349.91	589.84		345.04	162.93	274.51	257.67	72.27	124.11	83.17	57.74		119.73	304.69	94.74
2006-10-30	428.427	210.17	466.08	838.35	252.24	219.29		319.85	511.74	314.34	201.6	489.56	347.22		180.89	523.17	241.02	499.89	330.13		353.63	598.14		339.95	161.01	272.03	259.35	70.23	120.53	83.17	58.37		119.26	302.64	95.69
2006-10-31	429.224	211.43	467.66	837.8	247.51	217.98		321.88	514.98	316.21	202.45	483.06	352.75		179.49	523.92	244.32	513.14	334.15		353.28	599.12		327.74	158.4	264.81	255.78	70.12	121.58	83.37	58.29		119.91	299.74	95.25
2006-11-01	429.562	211.74	458.51	854.65	251.19	216.99		321.77	514.81	317.49	200.57	480.05	361.08		175.48	507.51	252.12	506.71	334.3		360.56	609.13		330.79	159.32	275.34	261.34	69.41	121.05	83.67	57.46		119.82	298.81	94.44
2006-11-02	428.235	209.81	464.17	866.42	254.86	215.28		317.22	505.96	313.6	199.14	481.9	365.86		176.82	514.21	252.12	517.96	339.42		365.51	617.68		333.5	160.86	284.62	262.53	69.98	121.37	85.14	58.52		116.27	296.07	94.74
2006-11-03	434.043	213.94	467.3	867.98	254.2	213.3		324.13	516.43	324.05	203.73	487.7	369.14		178.47	520.34	254.37	509.93	341.55		366.33	616.94		334.18	160.4	282.56	263.13	70.02	119.05	86.6	58.29		114.74	293.17	94.11
2006-11-06	437.102	215.5	470.54	867.46	256.81	212.99		328.95	522.81	327.79	208.7	499.77	350.69		178.79	522.29	258.72	509.04	352.81		365.57	623.05		337.91	161.63	283.59	263.13	71.03	123.68	87.18	58.64		113.79	291.98	94.63
2006-11-07	436.327	214.28	472.43	868.33	259.73	213.99		324.83	513.67	327.89	205.42	495.82	367.36		178.06	526.17	263.07	507.76	358.13		366.19	620.65		340.22	162.46	292.38	264.91	72.18	121.89	87.62	59.77		112.17	293.6	95.64
2006-11-08	442.284	218.73	456.93	857.68	265.76	216.71		331.68	523.73	337.88	210.27	503.02	374.59		172.91	504.77	259.14	487.44	351.46		361.42	616.29		347.82	165.28	300.56	269.18	72.78	125.89	90.4	60.57		111.87	296.76	97.73
2006-11-09	452.519	224.98	470.47	886.16	263.66	218.32		341.44	540.51	345.2	215.93	510.16	385.94		180.63	519.36	262.38	491.7	358.88		372.95	642.45		339.47	160.83	296.88	265.81	74.37	128.21	93.69	60.97		113.85	299.69	97.7
2006-11-10	444.161	221.27	447.46	880.43	260.91	217.87		335.14	529.53	338.9	211.56	506.08	384.4		171.52	490.62	252.66	477.72	341.47		369.78	647.41		337.17	159.98	294.12	263.03	74.45	124.74	91.81	60.49		113.05	300.82	96.78
2006-11-13	441.784	219.62	447.77	875.12	260.88	217.63		332.07	525.28	336.14	208.61	491.18	390.2		172.75	491.92	236.37	485.83	336.43		368.01	637.94		338.42	160.86	295.98	261.04	73.73	122.84	91.99	60.29		112.73	303.24	95.32
2006-11-14	441.114	219.1	440.35	874.56	265.48	216.26		329.83	521.62	336.9	208.55	496.75	394		170.87	485.47	223.62	475.4	328.08		367.72	638.23		343.34	163.16	306.71	266.5	73.66	122.84	92.53	59.51		111.02	301.71	94.85
2006-11-15	445.283	221.64	444.9	873.1	265.82	217.09		332.78	526.81	343.4	211.79	500.93	401.25		171.67	489.86	228.72	487.04	331.78		366.79	640.97		340.97	164.7	307.53	263.52	74.15	124.11	94.3	60.21		112.46	304.44	94.08
2006-11-16	434.564	214.81	440.68	870.57	260.69	221.54		321	509.62	331.53	207.08	506.03	385.57		169.51	482.7	231.12	481.42	334.54		365.57	641.06		331.81	161.4	302.17	260.64	73.14	121.37	93.15	58.52		116.01	309.73	96.09
2006-11-17	436.957	216.88	435.1	870.29	261.72	220.23		323.19	513.11	333.63	208.51	487.01	404.25		166.8	481.78	223.4	485.83	318.55		366.03	633.84		335.2	162.55	305.88	262.23	72.78	119.47	90.84	58.92		116.21	307.94	95.21
2006-11-20	437.065	216.16	440.88	869.43	263.41	221.7		322.26	512.17	333.63	208.71	489.33	398.4		168.71	484.83	228.87	491.78	329.74		365.86	630.96		335.03	161.93	309.6	265.01	72.84	120.95	92.22	58.41		115.39	309.3	96.72
2006-11-21	444.999	220.66	449.59	880.49	265.51	223.08		329.77	523.57	347.88	216.01	502.32	395.03		170.16	494.89	232.25	509.12	339.58		369.76	648.05		340.46	163.01	311.46	267.2	73.46	120.84	92.49	58.13		116.69	310.32	97.6
2006-11-22	438.527	216.02	448.32	880.48	266.43	222.6		324.67	516.26	339.34	208.73	494.9	379.2		169.92	488.87	231.27	507.52	346.35		369.93	645.9		343.51	162.24	312.28	267.59	74.16	120.74	92.53	58.72		117.19	308.7	97.63
2006-11-23	438.527	216.02	448.32	880.48	266.43	222.6		324.67	516.26	339.34	208.73	494.9	379.2		169.92	488.87	231.27	507.52	346.35		369.93	645.9		343.51	162.24	312.28	267.59	74.16	120.74	92.53	58.72		117.19	308.7	97.63
2006-11-24	441.905	216.57	464.17	880.48	270.6	222.65		324.67	520.43	339.34	208.73	501.39	379.2		173	506.73	237.42	545.98	358.8		369.93	645.9		352.16	165.08	318.68	271.66	74.16	120.74	92.53	58.72		116.36	308.36	98.15
2006-11-27	446.794	220.1	461.14	898.5	271.99	220.13		330.59	523.32	340.06	213.48	502.32	391.28		171.7	502.26	238.32	546.7	355.8		376.75	668.26		348.77	164.7	320.54	273.15	75.55	124.32	94.46	58.29		115.33	305.89	96.42
2006-11-28	450.127	223.14	455.83	895.45	271.16	218.85		334.26	529.19	347.75	216.15	510.21	400.74		171.89	493.76	239.6	537.63	347.3		374.77	674.41		344.7	164.54	317.65	272.46	75.28	126.21	96.23	59.74		116.45	305.38	94.63
2006-11-29	458.624	229.19	455.42	892.71	272.3	217.44		342.32	543.66	360.73	222.89	517.4	415.35		171.48	495.81	247.32	531.21	344.15		373.66	671.87		347.07	166.23	318.06	270.87	74.54	130.11	94.96	59.82		115.71	301.71	94.88
2006-11-30	463.655	231.48	462.33	909.14	275.86	218.87		345.99	552.51	361.24	224.68	528.31	414.08		173.8	500.92	251.07	552.49	347.06		380.12	689.21		353.86	168.92	322.39	272.16	76.12	130.21	95.73	61.15		115.62	304.1	95.58
2006-12-01	462.418	230.58	466.08	906.99	274.65	217.78		347.64	555.74	361.52	224.4	524.83	394.33		179.52	495.46	256.62	552.49	349.74		378.78	692.87		353.35	167.46	319.5	268.78	76.38	129.05	98.27	61.39		114.56	304.1	94.48
2006-12-04	453.125	224.99	466.08	907.81	268.97	214.83		342.21	546.72	353.23	219.69	516.71	365.48		178.77	495.39	262.99	548.47	353.28		378.96	695.56		351.48	165	310.01	261.74	76.07	123.79	95.65	61.12		114.91	300.77	92.17
2006-12-05	453.192	224.12	473.74	902.33	269.89	218.21		342.16	544.77	349.16	218.4	517.17	359.82		180.57	507.62	261.79	558.91	357.77		377.21	684.81		350.98	164.01	312.07	263.72	75.97	123.79	98	61.7		116.01	305.72	93.75
2006-12-06	449.245	223.32	464.66	885.87	262.2	218.19		340.84	540.51	344.35	217.88	516.01	361.78		176.69	494.11	260.44	558.91	351.87		370.23	673.58		336.22	156.87	302.17	259.75	75.9	120.95	96.88	62.02		117.04	305.2	93.64
2006-12-07	449.498	223.52	461	889.22	263.5	218.68		343.46	537.92	346.28	217.02	511.51	360.05		179.51	487.51	257.68	547.51	339.9		370.87	685.3		336.39	157.71	307.53	263.96	75.5	118.11	96.96	63		117.83	304.78	94.26
2006-12-08	448.145	222.71	463.82	880.78	261.27	219.35		342.29	535.11	345.91	215.33	521.3	356.32		180.28	487.02	260.94	557.22	345.42		367.37	678.47		329.6	155.49	304.23	263.03	75.03	119.68	96.92	64.34		118.23	306.23	94.26
2006-12-11	442.18	220.45	463.28	886.47	264.25	217.35		339.27	532.34	342.85	212.74	507.29	351.67		178.74	490.43	266.31	551.36	344.56		369.59	684.81		332.49	156.87	306.09	268.53	77.25	120.21	99.08	64.89		116.98	304.1	93.12
2006-12-12	444.492	220.36	459.5	882.34	263.08	215.91		338.68	530.06	344.63	213.37	509.51	353.12		179.12	485.13	260.82	531.29	346.75		367.78	682.62		327.06	155.1	307.74	268.15	77.52	119.68	98.38	64.57		115.19	301.88	92.94
2006-12-13	446.847	222.39	454.16	882.64	263.28	216.54		340.73	531.74	350.13	214.96	512.06	364.64		178.79	475.68	247.02	538.03	338.16		368.19	679.44		331.47	156.18	304.02	268.39	77.32	119.16	99.23	65.55		114.91	303.24	93.16
2006-12-14	452.503	225.69	463.12	881.12	264.81	213.97		347.09	542.3	358.54	220.01	518.56	358.79		182.92	479.69	250.92	562.36	344.15		367.31	681.15		333.5	156.41	306.91	268.98	78.51	119.16	99.27	65.99		113.02	301.45	91.29
2006-12-15	453.041	226.85	455.27	858.67	264.2	215.87		351.25	547.32	363.92	220.63	516.94	350.5		179.04	470.16	249.27	556.1	341.39		360.44	633.79		335.37	156.48	304.64	266.9	78.2	121.05	96.57	64.81		114.41	305.46	91.29
2006-12-18	445.083	221.31	455.19	853.38	263.03	216.97		344.13	535.66	356.76	213.16	509.74	335.47		177.9	472.49	252.12	551.04	343.75		359.75	611.57		330.79	154.41	301.96	263.23	77.99	126.63	95.84	65.08		115.3	308.79	90.74
2006-12-19	447.942	223.01	453.78	864.02	265.31	217.1		347.8	541.36	362.58	213.65	503.94	337.02		179.11	470.51	246.12	543.81	341.16		364.11	620.6		333.84	154.11	307.95	265.51	78.3	126.74	94.72	66.42		114.18	307.42	91.99
2006-12-20	447.621	223.35	446.43	862.14	265.39	217.19		349.23	546.21	360.43	214.88	514.38	325.36		177.07	462.29	242.67	531.93	334.54		363.47	617.43		335.03	154.8	307.74	263.42	77.72	126.21	97.61	63.94		114.29	308.36	91.58
2006-12-21	443.089	220.4	438.5	857.56	267.97	216.73		343.42	540.34	352.13	211.32	505.57	326.81		176.82	448.18	238.32	522.77	326.51		361.9	609.86		341.48	156.02	311.87	264.32	78.78	125.26	97.3	64.61		113.88	306.74	91.95
2006-12-22	442.294	218.92	443.04	859.63	271.53	216.71		342.05	538.81	350.11	209.05	505.34	318.85		179.14	447.97	242.37	542.05	327.69		362.31	616.94		348.77	159.02	317.03	267.69	79.37	125.47	96.57	63.9		112.46	306.57	92.46
2006-12-25	442.294	218.92	443.04	859.63	271.53	216.71		342.05	538.81	350.11	209.05	505.34	318.85		179.14	447.97	242.37	542.05	327.69		362.31	616.94		348.77	159.02	317.03	267.69	79.37	125.47	96.57	63.9		112.46	306.57	92.46
2006-12-26	433.889	212.53	443.04	865.96	273.83	216.23		334.87	527.57	337.64	202.31	488.17	296.52		179.14	447.97	242.37	542.05	327.69		364.99	621.34		350.64	159.63	320.33	272.56	80.55	124.84	98.34	63.67		112.2	307.51	91.44
2006-12-27	431.052	210.17	447.74	871.76	271.8	219.5		330.7	523.15	338.58	200.73	492.11	287.57		180.92	451.8	246.87	546.06	333.75		366.97	631.1		344.02	157.18	319.3	272.06	80.22	124.11	99.27	64.3		114.26	314.25	91.62
2006-12-28	432.353	210.95	448.18	879.87	271.92	219.99		331.74	524.51	339.47	201.13	488.63	292.54		181.14	451.8	251.37	539.32	337.53		370.81	631.84		342.15	157.25	320.74	274.14	81.05	124.84	96.26	64.18		115.59	315.87	91
2006-12-29	433.646	212.13	445.49	881.16	271.68	219.69		334.59	528.26	343.29	200.17	484.22	294.92		179.36	448.25	251.74	542.05	335.8		371.45	631.59		339.95	156.48	322.19	276.82	79.95	123.68	97.19	64.22		116.21	315.7	90.48
2007-01-01	433.646	212.13	445.49	881.16	271.68	219.69		334.59	528.26	343.29	200.17	484.22	294.92		179.36	448.25	251.74	542.05	335.8		371.45	631.59		339.95	156.48	322.19	276.82	79.95	123.68	97.19	64.22		116.21	315.7	90.48
2007-01-02	432.133	211.79	435.87	881.16	271.68	219.69		334.59	524.26	343.29	200.17	484.69	294.92		178.22	432.3	250.02	528.4	327.85		371.45	631.59		339.95	156.48	322.19	276.82	79.95	123.68	97.19	64.22		116.21	315.7	90.48
2007-01-03	417.226	203.41	429.07	869	261.44	218.23		319.63	502.47	328.98	192.87	469.84	288.56		175.61	414.23	260.22	533.78	329.34		366.67	618.65		323.32	149.42	305.88	270.77	78.1	121.16	95.19	66.14		116.95	317.75	87.26
2007-01-04	405.258	195.82	425.38	866.04	257.26	217.84		304.67	478.64	315.83	187.41	462.88	288.51		172.88	404.8	256.39	559.71	324.85		364.58	626.71		317.22	146.51	299.07	268.19	77.63	118.63	96.26	65.16		116.48	314.76	88.43
2007-01-05	406.354	197.69	412.74	837.58	258.08	218.14		308.62	484.17	317.13	190.16	455.22	289.54		167.22	397.36	246.27	541.65	310.84		353.34	597.17		319.08	147.74	304.02	270.57	77.43	116.74	92.76	63.12		115.36	315.96	88.58
2007-01-08	406.824	198.69	405.7	843.15	256.11	220.09		308.8	485.63	313.92	190.03	457.91	300.22		167.26	397.25	235.07	512.25	295.27		355.5	603.51		314.84	147.05	300.1	268.88	77.59	117.47	92.49	62.41		115.59	319.08	89.5
2007-01-09	406.054	199.02	403.26	853.37	251.37	219.1		307.35	483.37	315.45	190.71	454.94	312.59		169.93	398.42	233.67	494.59	279.56		359.46	614.99		307.38	144.74	292.67	263.82	76.98	116.84	91.18	62.37		114.65	317.03	89.56
2007-01-10	403.368	195.32	420.8	851.61	252.48	222.85		299.16	469.69	308.59	187.6	455.5	318.41		173.69	416.68	241.56	531.93	297.48		359.22	607.67		305	144.97	297.42	263.92	76.74	117.05	92.99	63.51		114.41	322.34	91.88
2007-01-11	395.415	188.37	426.94	853.9	257.32	223.05		288.55	452.68	301.45	182.71	454.8	298.53		174.96	418.06	245.79	552.65	307.91		360.26	608.4		309.75	147.74	310.84	267.69	76.89	116	92.91	63.94		113.35	321.5	92.95
2007-01-12	402.406	192.39	417.28	874.66	267.54	223.2		295.24	461.19	310.2	186.02	442	313.61		172.18	407.78	242.67	535.54	299.18		368.54	628.91		325.36	155.1	327.35	284.47	77.83	115.05	92.65	64.06		109.81	320.39	94.37
2007-01-15	402.406	192.39	417.28	874.66	267.54	223.2		295.24	461.19	310.2	186.02	442	313.61		172.18	407.78	242.67	535.54	299.18		368.54	628.91		325.36	155.1	327.35	284.47	77.83	115.05	92.65	64.06		109.81	320.39	94.37
2007-01-16	394.759	187.2	416.53	871.28	265.9	223.81		284.77	446.3	297.31	182.57	441.07	313.04		171.1	404.91	239.22	554.9	294.69		367.96	616.45		314.84	151.04	332.71	281.29	78.14	114.84	93.69	63.08		109.36	321.42	95.29
2007-01-17	397.957	188.85	416.44	882.48	269.23	224.52		291.19	454.55	300.98	184.94	440.14	295.44		170.91	400.27	235.17	584.61	286.97		372.26	629.39		323.66	152.88	336.84	286.65	78.34	113.26	93.65	63.47		109.57	320.65	96.64
2007-01-18	392.652	185.47	414.4	874.45	268.27	223.92		283.95	446.3	296.04	181.47	434.8	297.83		172.11	392.4	237.57	581.23	286.19		369.24	619.38		319.59	151.96	340.35	284.37	77.59	112.74	92.22	62.96		110.51	319.28	96.28
2007-01-19	402.581	192.36	419.38	886.6	266.84	223.22		292.67	460.68	304.68	186.12	445.48	324		173.86	397.01	237.72	592.64	289.57		374.13	630.86		316.88	150.19	335.81	284.96	77.62	114.32	92.18	62.61		110.54	317.66	96.2
2007-01-22	402.501	192.13	425.84	884.5	265.65	221.27		288.17	455.32	300.37	185.15	458.93	342.31		176.63	397.79	249.12	614.72	292.57		372.79	634.77		315.52	149.5	333.75	284.76	76.96	115.05	90.37	62.41		109.13	316.38	94.66
2007-01-23	414.736	199.69	431.71	901.09	269.44	221.86		301.65	473.87	314.75	193.41	453.36	354.06		180.7	400.76	253.77	623.15	293.51		379.72	647.46		325.87	153.72	337.67	288.73	78	113.58	89.06	63.43		109.3	315.78	95.76
2007-01-24	414.458	199.99	432.32	903.99	264.63	224.19		303.46	475.57	317.34	193.87	458.24	345.49		180.19	404.7	255.64	620.34	292.88		381.05	648.1		316.2	149.42	330.86	283.87	77.5	113.26	90.07	62.8		110.69	317.15	97.78
2007-01-25	408.761	195.22	436.95	905.71	266.13	225.29		297.22	466.3	313.09	189.39	463.8	323.53		179.43	415.01	258.49	631.99	293.98		381	658.69		318.07	151.65	336.02	283.18	77.36	112.53	89.33	62.92		111.4	317.32	98.99
2007-01-26	414.311	199.59	434.36	900.26	264.7	226.44		303.74	476.43	321.78	194.49	462.41	335.14		179.62	411.39	253.92	630.78	288.39		378.84	653.08		314.5	149.81	334.78	282.08	77.01	112.84	89.56	61.98		111.16	319.37	99.5
2007-01-29	405.197	194.59	420.58	897.26	261.8	226.39		296.01	463.32	313.07	189.12	461.95	324.8		173.89	395.2	250.02	620.34	277.68		377.91	646.97		309.75	146.81	330.24	281.69	76.22	111.47	89.8	62.92		112.7	318.77	99.28
2007-01-30	420.665	205.83	416.17	899.65	263.74	224.69		312.23	486.81	329.38	199.88	461.25	362.39		172.97	399.03	251.82	591.03	268.55		378.55	653.08		311.79	147.89	334.16	286.25	75.91	111.05	89.76	63.47		112.05	316.13	98.62
2007-01-31	427.218	209.42	424.17	910.62	265.37	226.75		318.64	496.68	329.72	204.49	478.42	358.98		175.13	405.72	254.97	611.51	275.71		383.03	662.6		317.22	150.04	333.54	285.66	76.84	111.58	90.6	63.51		113.23	318	100.05
2007-02-01	422.529	206.66	420.61	918.1	263.43	225.53		314.04	490.38	323.97	201.47	480.97	352.56		176.88	396.08	253.47	609.9	268.07		386	670.17		312.3	149.65	328.59	286.45	76.22	111.89	91.45	64.45		111.96	317.06	99.28
2007-02-02	427.71	210.99	409.08	901.23	264.82	228.57		323.47	504.77	334.08	204.52	476.57	350.03		175.04	377.94	248.22	620.34	243.58		379.31	653.08		312.98	149.5	331.89	292.51	76.68	110.53	91.14	64.06		112.97	322.44	100.16
2007-02-05	427.621	211.12	405.63	908.36	264.54	229.4		321.93	501.79	331.31	203.5	490.49	357.43		174.53	377.62	243.57	594.97	245.24		381.99	662.11		311.11	148.96	331.89	293.8	77.73	110.32	89.8	64.18		114.83	325.34	99.1
2007-02-06	427.751	211.3	410.54	912.48	260.99	229.8		322.7	501.7	333.99	205.36	484.69	356.59		174.15	386.91	238.47	599.86	255.04		383.5	667.72		306.02	146.28	327.35	293.3	76.37	107.26	89.72	64.93		116.98	325.77	98.73
2007-02-07	423.647	208.75	404.68	911.31	261.47	229.83		316.99	492.46	332.67	202.25	486.08	360.88		169.9	383.89	236.4	597.46	250.42		382.69	670.71		308.53	146.86	325.86	295.48	75.62	106.84	90.45	66.94		117.84	326.71	97.96
2007-02-08	433.64	215.42	404.1	918.69	265.53	227.9		328.83	511.18	349.13	209.23	482.18	368.23		172.15	382.77	238.95	584.37	246.42		385.89	674.94		314.3	149.7	333.99	297.91	74.87	108.76	89.91	68.37		117.69	323.81	96.97
2007-02-09	436.623	216.43	409.38	931.64	269.24	228.58		330.67	512.46	357.88	209.12	492.62	366.75		171.99	394.84	244.65	592	246.56		391.42	683.34		318.61	150.82	341.22	301.34	75.58	110.42	89.78	68.24		117.75	323.55	98.04
2007-02-12	424.848	208.41	404.69	924.11	268.46	230.25		320.43	494.67	351.28	200.05	478.51	342.19		172.53	387.15	251.46	568.47	244.9		388.51	674.79		316.71	150.28	341.59	301.12	74.95	109.45	89.6	68.63		119.05	325.17	99.03
2007-02-13	434.363	213.21	421.6	927.5	272.18	231.86		328.02	507.83	366.51	205.15	482.83	348.35		179.84	407.07	253.62	587.66	253.82		389.21	685.94		321.8	151.8	349.43	306.3	75.06	109.05	89.8	68.7		120.76	328.84	98.66
2007-02-14	428.005	208.54	425.9	932.15	269.75	233.46		321	495.83	363.02	198.66	472.85	342.17		180.35	405.3	256.47	613.52	260.83		391.24	688.38		315.69	149.19	347.37	304.32	73.63	110	89.87	68.3		120.79	328.58	101
2007-02-15	429.174	208.33	434.61	931.39	272.25	233.44		320.67	496.94	358.25	197.12	468.68	343.66		179.58	414.23	265.62	647.65	270.12		390.89	688.18		317.39	152.11	346.75	307.59	74.32	114.21	90.76	70.19		120.76	329.01	100.75
2007-02-16	436.485	213.23	430.75	933.32	276.45	233.28		328.07	508	367.29	202.39	478.65	352.7		178.09	411.39	269.67	637.61	265.95		391.71	689.55		326.38	155.87	354.59	310.67	74.45	113.68	89.33	70.19		120.08	329.52	100.45
2007-02-19	436.485	213.23	430.75	933.32	276.45	233.28		328.07	508	367.29	202.39	478.65	352.7		178.09	411.39	269.67	637.61	265.95		391.71	689.55		326.38	155.87	354.59	310.67	74.45	113.68	89.33	70.19		120.08	329.52	100.45
2007-02-20	431.487	210.51	427.34	917.71	275.06	229.6		322.54	500.26	364.49	199.31	470.07	356.63		174.53	404.59	276.42	657.28	261.46		384.84	681.79		324.34	154.26	353.56	312.46	74.77	110.95	88.72	69.17		118.9	325.43	98.04
2007-02-21	439.415	214.95	429.59	949.28	279.54	231.36		329.22	511.49	375.87	204.1	483.53	361.22		175.42	409.48	275.52	651.66	264.37		398.23	703.47		332.82	156.56	362.44	316.82	74.79	109.37	89.68	69.8		119.67	329.01	98.22
2007-02-22	446.842	218.58	441.62	947.91	284.69	231.15		334.05	523.06	383.97	209.23	491.18	365.34		177.9	434.29	284.06	643.23	274.22		397.65	702.54		340.63	159.48	369.45	317.82	75.65	112.42	92.53	69.48		119.58	328.41	98.29
2007-02-23	450.032	219.93	456.79	955.34	282.78	230.98		335.09	526.98	386.15	212.06	503.94	365.48		184	446.69	290.36	674.55	283.9		399.8	719.53		338.25	158.1	365.33	315.24	76.27	112	92.53	69.87		120.41	328.24	97.89
2007-02-26	450.957	220.43	458.41	959.91	281.73	233.18		336.46	530.47	389.47	212.56	505.57	360.66		184.83	445.17	294.26	684.58	284.06		401.61	724.22		336.56	158.48	362.02	315.43	76.55	112.53	91.57	69.25		122.62	332.08	98.07
2007-02-27	449.278	220.25	456.17	955.56	275.92	234.09		336.84	530.38	392.74	215.02	507.89	352.7		183.88	440.88	289.46	690.61	282.33		400.09	717.28		328.07	155.56	350.26	309.18	75.5	113.68	91.11	68.15		123.18	332.59	98.88
2007-02-28	448.491	220.31	444.34	933.92	279.25	233.85		338.65	534.3	397.98	215.95	502.55	341.79		179.43	425.43	275.52	687.32	274.37		391.53	695.07		331.13	158.25	359.55	312.65	76.58	111.16	91.26	68.03		123.04	331.23	99.35
2007-03-01	448.511	220.98	446.93	920	275.74	230.85		339.8	534.89	405.69	215.73	509.74	341.23		177.93	432.73	291.41	690.21	273.82		387.23	666.5		325.02	155.1	353.35	302.53	76.41	115.47	89.8	70.82		122.86	328.16	96.97
2007-03-02	445.603	219.98	437.97	888.75	273.69	233.57		337.83	534.04	403.93	214.74	509.05	339.12		174.59	426.56	281.59	680.97	261.46		375	632.81		321.46	154.72	347.57	299.16	76.68	118.11	88.68	70.86		124.66	333.28	97.3
2007-03-05	437.388	215.25	426.03	881.05	273.49	231.68		329.22	521.53	391.8	209.47	498.61	339.64		169.95	417.24	275.52	651.26	255.83		372.15	622.56		326.21	155.95	352.32	297.96	75.48	112.21	85.87	69.87		124.42	332.25	95.32
2007-03-06	441.549	217.97	431.73	891.5	271.57	231.94		332.62	528.68	393.63	212.21	497.68	349.85		170.65	423.66	275.82	668.93	260.51		376.22	634.03		320.95	153.88	348.4	296.87	76.25	113.26	87.02	67.36		124.07	333.11	95.32
2007-03-07	448.702	221.73	441.2	902.15	273.37	235.79		340.41	538.93	402.64	214.62	508.54	346.05		173	435.09	279.66	691.56	264.5		380.86	639.89		324.34	154.26	350.46	300.64	77.52	112.42	86.41	68.93		124.45	335.17	99.38
2007-03-08	449.855	221.67	447.1	906.94	272.39	243.4		341.29	539.44	408.05	213.84	507.66	341.43		174.16	444.81	278.04	705.3	265.32		383.1	640.62		322.65	154.18	347.99	301.34	77.53	111.47	86.56	69.76		127	341.69	105.47
2007-03-09	443.216	217.55	438.8	903.03	271.64	245.66		334.77	529.14	402.4	207.83	503.67	335.82		172.49	434.39	267.6	696.71	256.65		381.83	633.3		323.32	154.11	344.69	301.64	77.55	110.74	86.64	70.42		127.5	340.41	109.15
2007-03-12	440.138	214.87	449.76	903.4	268.84	246.19		331.02	524.9	401.45	204.26	495.31	328.98		176.18	444.23	289.46	718.63	259.22		381.54	638.92		319.42	152.65	337.87	303.72	77.63	109.05	86.1	70.31		128.16	338.38	110.82
2007-03-13	439.291	214.99	444.54	902.78	266.71	246.28		329.72	526.98	403.08	205.15	503.48	329.24		174.02	441.09	279.27	713.49	253.66		381.75	632.81		316.54	150.88	335.81	299.95	76.21	109.37	85.52	70.86		127.85	332.42	114.39
2007-03-14	440.349	216.17	446.35	893.21	265.32	242.44		331.41	528	401.91	207.32	497.22	336.59		172.81	441.94	283.16	732.85	253.82		377.68	626.46		314.33	149.42	334.16	299.16	76.12	109.58	84.6	68.97		127.79	329.1	110.94
2007-03-15	438.814	214.14	464.24	900.85	262.12	241.82		328.62	523.06	393.59	204.98	495.13	332.1		177.58	464.91	289.16	770.11	261.24		380.36	638.43		309.08	147.28	328.38	297.96	76.04	107.68	85.14	69.6		128	326.79	111.31
2007-03-16	438.057	213.24	467.66	910.38	263.87	238.08		326.54	519.83	397.2	204.74	501.86	329.9		179.27	469.8	290.66	780.55	256.18		384.37	645.26		312.64	149.35	329.82	299.16	76.71	108	84.98	70.31		126.67	321.76	109.36
2007-03-19	437.819	213.35	465.62	910.9	262.59	239.11		327.19	522.3	403.36	204.69	497.68	326.58		179.27	471.43	293.06	762.48	252.48		384.55	646.14		308.74	147.05	328.59	301.54	76.42	107.58	84.91	69.84		127.5	323.72	109.44
2007-03-20	436.404	212.17	461.54	917.87	265.48	238.87		324.73	519.74	401.68	202.23	494.66	328.68		178.03	472.78	292.16	730.36	253.66		387.34	652.83		313.99	148.43	334.57	303.62	75.84	107.68	84.17	73.21		127.11	324.06	109.03
2007-03-21	438.497	213.97	455.02	918.65	267.3	237.81		326.7	523.32	400.43	202.33	493.97	340.15		174.85	470.08	288.41	720	245.71		387.93	650.39		315.86	149.42	338.29	304.32	75.57	107.26	86.64	74.39		126.31	323.98	107.86
2007-03-22	448.758	220.44	463.5	925.09	267.77	239.28		338.1	538.04	407.9	208.95	502.09	348.11		176.95	478.24	290.06	742.8	252.17		390.37	658.2		316.88	149.5	338.08	306.4	75.73	107.58	86.06	74.67		126.61	325.43	109
2007-03-23	449.433	222	456.05	914.47	265.83	237.68		341.33	542.64	414.04	208.54	508.12	346.76		175.83	478.02	286.69	694.62	248.46		386.29	645.85		313.15	148.81	332.92	305.51	75.8	107.37	87.29	75.41		126.08	323.21	108.19
2007-03-26	453.368	225.05	458.88	924.13	261.69	239.1		344.79	553.79	428.02	215.57	517.87	345.68		173.13	487.27	285.56	700.24	255.63		390.2	654.78		310.77	146.43	322.81	301.14	75.83	105.26	88.06	75.65		127.53	324.66	108.89
2007-03-27	454.094	226.24	454.69	921.33	261.05	235.88		344.9	556	429.33	216.8	518.33	356.54		174.4	474.9	278.97	702.65	251.22		389.38	648.44		308.06	144.36	324.05	300.55	75.97	106.42	86.6	74.35		126.34	318.6	108.19
2007-03-28	459.875	230.17	455.34	927.77	261.64	236.18		351.2	564	427.17	221.86	537.35	359.21		174.08	472.92	286.61	710.68	251.97		391.77	656.98		309.75	144.44	320.74	306	76.71	106.53	86.79	75.61		126.61	318.86	108.37
2007-03-29	468.15	235.42	461.44	920.39	263.05	237.12		361.89	579.49	440.48	228.12	537.12	356.26		176.44	479.8	289.01	718.31	255.95		388.68	651.37		312.81	144.97	325.7	308.98	77.11	103.68	85.18	76.24		126.76	320.65	108.63
2007-03-30	468.115	236	467.36	923.02	254.24	240.52		361.01	580.26	437.11	227.95	550.81	361.93		177.33	487.66	289.61	738.79	256.5		389.5	656.74		297.2	140.14	309.18	302.23	76.22	104	84.14	76.71		129.92	323.81	110.57
2007-04-02	467.164	235.88	468.71	925.19	248.51	243.1		361.39	583.49	433.88	226.2	546.87	359.16		175.55	496.17	290.51	752.04	247.76		390.95	651.85		290.42	136.76	292.88	309.28	75.75	102.11	83.63	72.07		131.39	329.01	110.76
2007-04-03	462.324	231.54	487.96	923.69	245.08	241.83		354.27	576.68	428.55	223.31	538.28	347.69		181.4	515.24	296.21	802.87	256.5		389.9	655.76		284.31	135.76	285.86	303.23	75.48	102.32	85.29	73.29		131.75	324.23	111.56
2007-04-04	465.941	232.43	499.15	934.62	249.78	242.08		352.84	581.96	447.18	226.43	542	351.86		182.86	528.07	303.86	815.48	275.67		394.39	665.04		292.62	139.68	296.59	302.13	75.78	102.21	85.14	74.71		131.72	326.11	110.87
2007-04-05	466.787	232.73	494.11	938.05	253.68	243.24		352.3	582.72	452.15	226	543.85	356.17		180.51	522.11	300.41	817.09	270.44		395.55	670.9		301.95	144.05	302.17	301.94	75.28	103.16	85.37	75.14		132.13	328.75	110.87
2007-04-06	466.787	232.73	494.11	938.05	253.68	243.24		352.3	582.72	452.15	226	543.85	356.17		180.51	522.11	300.41	817.09	270.44		395.55	670.9		301.95	144.05	302.17	301.94	75.28	103.16	85.37	75.14		132.13	328.75	110.87
2007-04-09	459.32	227.27	494.11	935.86	254.04	244.3		340.18	570.37	443.45	220.86	549.28	354.76		180.51	522.11	300.41	817.09	270.44		394.1	675.63		305.61	144.02	302.21	298.76	74.21	105.12	84.89	74.21		133.45	330.03	111.2
2007-04-10	466.667	231.33	503.92	942.67	257.17	243.02		345.75	577.97	447.7	226	544.78	371.15		182.48	548.51	303.98	793.24	279.09		396.77	682.83		315.01	146.62	308.69	297.65	74.53	102.76	85.03	74.46		132.82	326.96	111.34
2007-04-11	468.953	233.17	502.74	942.79	257.02	241.82		349.16	579.9	452.35	228.52	552.76	371.82		182.29	556.56	296.29	768.5	276.93		396.89	682.15		315.49	145.76	303.78	300.55	75.25	104.19	85.63	75.33		132.46	322.95	112.04
2007-04-12	475.715	238.59	495.96	940.31	258.43	238.42		360.86	589.33	457.44	232.39	555.92	376.18		180.11	546.28	297.74	756.14	276.21		395.73	681.79		319.46	148.3	304.6	298.9	74.66	104	88.66	74.83		129.9	315.61	112.26
2007-04-13	477.838	239.13	494.99	954.88	264.19	239.22		363.53	587.4	455.9	231.5	563.8	372.13		178.82	547.35	299.96	756.46	273.74		401.67	694.63		332.48	152.42	314.96	299.75	75.27	103.89	88.29	75.1		129.95	316.38	112.92
2007-04-16	471.879	235.07	496.25	960.34	261.21	240.61		359.91	575.83	444.8	226.66	552.2	359.07		179.43	549.29	301.61	753.65	275.36		404.34	694.09		331.3	151.34	310.42	299.06	73.99	100.95	85.64	76		130.86	317.06	114.17
2007-04-17	467.264	230.62	515.55	957.41	258.78	241.01		353.28	564.85	432.92	219.41	547.1	353.22		183.97	572.08	302.96	791.39	292.96		403.18	691.11		332.99	149.81	301.55	294.29	73.42	101.26	86.45	78.12		132.22	318.34	113.58
2007-04-18	466.667	230.51	511.09	957.98	259.71	239.32		352.84	565.45	438.45	220.14	532.48	357.29		183.08	567.48	297.56	780.95	289.93		403.64	688.82		331.81	150.12	309.8	290.72	74.33	99.16	86.33	76.83		131.45	316.81	112.33
2007-04-19	463.808	228.46	502.82	949.88	264	240.2		347.03	563.32	438.13	219.48	535.5	357.1		180.76	555.92	289.69	775.33	283.59		400.73	677		344.53	154.87	315.58	291.81	73.04	100.32	85.87	73.17		131.31	316.47	113.8
2007-04-20	467.163	230.38	509.85	960.85	263.58	238.89		351.36	568.85	448.13	222.73	537.35	351.81		180.57	565.21	297.11	795.4	289.93		405.1	687.94		349.28	156.72	307.12	293.9	74.12	99.89	85.21	74.82		130.83	314.93	112.99
2007-04-23	475.31	236.45	514.64	959.72	259.23	239.98		361.12	582.38	459.13	230.08	549.19	359.91		182.22	569.18	295.01	807.85	294.06		404.17	692.58		343	153.95	300.52	293	73.29	97.26	84.25	74.08		132.87	317.92	112.19
2007-04-24	469.267	233.17	506.11	949.58	257.67	238.98		353.94	574.21	458.47	224.44	554.52	360.9		180.86	555.57	298.76	781.35	294.22		400.38	679.49		337.57	150.19	306.5	288.34	72.17	96.42	82.9	72.9		132.43	318.43	110.65
2007-04-25	476.468	237.35	505.35	949.06	264.34	239.46		360.85	586.72	472.83	230.88	551.28	364.31		179.58	558.12	297.26	774.93	295.64		400.21	678.56		353.18	154.64	315.17	292.9	72.89	97.37	82.6	73.1		131.13	318.52	111.67
2007-04-26	471.146	234.6	498.36	933.94	262.68	237.56		356.57	579.32	469.16	229.45	553.6	355.93		178.82	544.08	294.04	769.3	291.97		394.74	656.98		353.52	154.72	309.8	291.81	71.13	98.53	82.21	71.6		131.1	316.38	110.24
2007-04-27	477.687	238.87	506.07	939.55	260.99	237.85		364.24	586.89	479.97	232.29	551.97	366.65		181.65	550.75	302.66	795.4	289.26		396.95	662.84		347.75	154.03	308.57	293.2	71.14	96.84	82.4	71.56		131.69	318.34	109.36
2007-04-30	474.464	237.02	506.93	941.61	256.42	239.95		360.13	580.6	479.88	230.12	554.99	368.15		182.16	552.09	302.36	784.16	296.07		397.94	662.84		336.22	149.35	303.41	294.99	70.09	95.79	81.75	70.62		133.31	321.25	110.13
2007-05-01	470.973	233.52	514.83	932.37	259.48	239.99		352.95	573.79	476.76	228.67	557.77	361.36		181.14	568.82	301.91	797.01	304.54		394.33	652.83		339.95	149.5	311.66	300.25	68.61	96.21	80.75	72.03		133.02	320.39	110.76
2007-05-02	467.167	231.06	513.72	929.41	259.06	238.57		349.01	568.26	474.19	224.99	544.78	361.93		179.65	566.13	308.06	801.43	305.17		393.05	651.12		334.86	148.81	315.38	297.17	69.18	96.21	80.63	72.86		133.08	320.31	108.81
2007-05-03	467.963	230.68	525.16	942.14	260.83	234.1		346.32	566.89	477.38	224.11	540.37	372.09		180.98	582.15	311.81	818.69	319.03		398.46	659.67		335.54	148.27	321.36	296.87	68.87	97.79	80.36	73.8		129.53	313.05	107.82
2007-05-04	465.715	227.88	536.61	948.72	261.52	236		339.42	561.28	470.75	222.36	546.17	371.66		183.59	592	317.66	848.8	329.97		401.55	660.64		335.71	148.89	322.6	296.77	68.7	98.32	81.63	73.57		129.09	314.59	109.73
2007-05-07	462.233	225.8	536.61	952.07	258.77	235.52		338.98	554.77	463	219.28	527.66	365.76		183.59	592	317.66	848.8	329.97		402.71	666.02		335.2	149.04	312.9	294.79	69.15	98.11	80.71	73.57		129.65	312.97	109.8
2007-05-08	464.369	228.64	530.11	949.68	253.33	236.26		345.02	563.63	463.55	222.72	534.48	360.6		183.77	580.5	312.74	835.8	325.26		401.72	664.06		326.38	146.12	300.1	293.6	69.29	97.05	81.06	74.23		131.66	314.28	109.44
2007-05-09	462.774	227.83	523.35	944.22	254.99	236.1		342.63	560.32	465.61	221.33	532.2	365.98		183.28	572.47	309.65	809.38	323.26		399.63	657.71		327.06	146.58	302.37	296.77	69.46	98	81.83	75.77		132.52	314.54	108.81
2007-05-10	464.842	230.39	516.59	924.16	252.25	236.58		345.86	566.71	478.42	226.54	540.97	367.39		180.25	560.8	306.83	819.49	316.87		391.31	641.6		326.72	144.82	292.67	296.28	69.76	97.47	82.06	75.49		133.2	315.56	108.68
2007-05-11	472.123	234.38	520.45	933.51	257.36	237.64		351.42	576.85	479.93	229.21	551.97	376.95		182.79	561.13	312.94	825.52	319.58		395.14	649.66		334.52	146.35	304.85	302.43	68.45	97.79	81.4	76		133.31	317.24	109.18
2007-05-14	469.691	233.85	507.57	930.26	256.52	236.88		350.16	575.91	475.49	227.13	552.2	379.25		179.68	543.73	311.29	801.83	311.54		393.86	646.24		336.9	147.51	299.9	305.91	66.76	95.89	82.29	75.65		133.76	317.32	107.93
2007-05-15	473.76	235.87	514.04	936.14	258.77	236.87		354.05	584.68	476	229.99	553.6	375.6		181.17	551.6	312.79	827.52	308.83		396.37	650.15		340.63	150.27	306.71	308.88	67.94	91.05	82.63	74.67		133.31	317.49	107.97
2007-05-16	471.053	234.2	508.53	917.03	260.45	237.85		350.49	580.77	480.75	227.53	549.42	376.95		180.76	540.82	313.76	822.71	303.51		388.74	631.35		337.07	148.96	310.42	314.74	69.99	91.37	84.48	74.63		133.61	316.47	109.8
2007-05-17	478.583	241.22	492.87	911.43	258.67	236.64		361.28	600.17	496.07	235.75	559.16	385.85		180.06	515.52	298.84	799.02	289.34		386.24	629.05		329.43	146.89	307.95	314.74	70.56	91.37	87.1	74.39		133.43	313.31	109.95
2007-05-18	477.369	240.21	498.79	918.25	255.83	237.36		361.61	593.62	490.89	233.33	562.18	380.84		181.16	517.22	308.36	825.12	293.43		389.03	634.91		319.76	143.21	306.5	314.64	70.8	90.84	86.1	76.47		134.35	315.36	109.51
2007-05-21	482.668	242.73	504.9	921.51	260.51	238.36		366.49	602.04	490.06	237.09	564.04	378.83		182.29	527	315.94	827.12	299.1		390.08	641.11		325.36	145.66	314.55	317.82	71.91	93.37	86.25	76.55		134.32	318.77	109
2007-05-22	474.641	238.6	495.57	915.6	255.84	236.35		359.04	593.79	474.77	231.93	563.8	373.82		181.36	516.65	322.31	789.38	292.92		387.81	634.28		319.59	142.67	305.06	314.94	71.6	92.21	85.91	75.53		134.32	315.96	107.79
2007-05-23	475.775	239.94	487.31	919.84	256.68	235.64		360.46	602.3	473.09	235.01	565.89	371.8		179.08	512.26	319.24	756.86	288.08		389.38	639.89		323.32	143.59	304.23	317.82	69.92	92.32	86.29	77.45		133.17	314.85	107.79
2007-05-24	471.397	237.17	475.31	906.91	261.77	234.37		351.75	604	481.48	234.39	572.16	367.54		174.66	498.01	317.59	738.55	281.46		383.91	630.86		333.16	147.35	310.84	319.7	71.27	94	87.29	76.32		131.84	311.35	108.41
2007-05-25	475.647	238.84	486.53	910.01	265.26	233.53		357.34	604.51	490.74	235.86	565.2	364.97		176.88	512.68	332.66	758.06	287.13		385.07	634.77		339.95	150.19	310.42	322.58	72.77	99.16	86.95	75.73		131.07	311.09	107.64
2007-05-28	475.647	238.84	486.53	910.01	265.26	233.53		357.34	604.51	490.74	235.86	565.2	364.97		176.88	512.68	332.66	758.06	287.13		385.07	634.77		339.95	150.19	310.42	322.58	72.77	99.16	86.95	75.73		131.07	311.09	107.64
2007-05-29	465.361	231.91	490.12	914.32	259.75	234.63		346.1	583.23	465.87	227.48	557.31	361.97		175.48	517.79	335.73	781.35	287.84		386.24	645.65		333.16	147.66	301.14	316.63	71.19	98.74	85.25	74.74		131.78	312.03	108.41
2007-05-30	467.594	232.78	485.47	909.34	267.33	234.38		347.97	580.94	467.06	227.57	547.33	371.8		174.34	513.53	344.06	764.08	283.27		383.85	645.51		346.56	153.72	315.58	320.89	71.68	98.63	85.75	73.76		130.36	310.92	109.14
2007-05-31	470.648	233.88	492.26	920.41	270	235.3		350.82	581.53	467.95	228.7	548.49	371.52		176.47	526.08	350.66	753.24	291.31		388.16	657.71		350.81	154.72	322.19	320.1	72.64	98.32	86.18	73.96		131.63	312.2	109.29
2007-06-01	475.756	236.91	497.88	935.03	270.03	234.54		356.68	589.7	476.74	233.52	552.44	368.85		176.21	531.18	356.21	775.73	297.29		394.1	670.9		353.35	155.79	319.3	324.57	71.83	97.26	90.41	73.96		130.24	309.47	110.21
2007-06-04	483.243	241.98	505.65	934.35	268.62	234.99		362.87	600.68	475.34	238.6	571.23	383.51		178.5	544.01	355.91	776.53	304.77		393.75	671.14		353.01	154.95	316.82	323.87	71.13	93.89	88.79	72.9		131.16	309.47	110.54
2007-06-05	480.406	240.36	497.89	933.47	269.67	235.56		359.59	600.51	468.82	238.57	571	377.56		176.91	537.63	349.08	753.24	298.87		393.05	674.41		357.76	156.72	313.93	328.83	73.63	90.11	89.76	73.88		130.98	310.67	110.72
2007-06-06	479.981	241.39	488.71	932.06	267.22	232.15		361.5	604.09	465.23	239.7	570.77	378.31		173.04	528.85	345.86	742.8	290.75		392.76	669.77		352.67	154.57	309.39	326.45	73.35	91.47	89.68	73.64		129.68	306.23	108.89
2007-06-07	482.483	243.08	482.37	918.91	272.35	231.22		367.71	607.13	464.27	240.26	576.98	367.68		172.76	529.31	340.79	695.59	288.01		387.28	659.5		358.17	157.97	319.09	332.9	75.28	90.91	90.51	72.67		128.59	305.55	108.34
2007-06-08	471.158	235.85	471.76	897.37	273.27	230.86		356.44	585.86	449.53	231.19	566.4	361.39		169.72	508.7	341.15	686.43	287.98		378.61	639.28		362	160.86	318.1	331.39	76.43	91.64	89.34	71.99		127.82	305.8	107.93
2007-06-11	479.244	239.1	481.33	910.11	284.12	231.59		363.76	594.69	453.74	235.27	560.7	360.09		171.8	524.22	351.8	688.92	295.95		383.67	652.03		383.68	170.07	331.39	337.51	78.84	94.04	90.19	72.89		127.05	307.17	108.43
2007-06-12	477.339	238.23	470.05	901.62	286.28	233.53		361.27	591.25	449.16	233.7	561.81	364.96		170.43	510.63	349.49	647.08	293.01		380.24	644.24		391.65	175.04	330.82	338.86	79.9	93.14	89.16	73.06		127.73	308.19	110.33
2007-06-13	483.638	241.41	472.64	901.1	294.69	231.49		366.82	600.51	453.53	239.19	569.84	362.77		171.76	518.92	345.78	642.83	289.81		380.01	643.99		410.52	184.5	340.56	341.34	82.51	92.74	90.41	73.25		125.93	305.63	109.51
2007-06-14	492.484	246.15	482.14	905.86	299.03	233.9		373.45	611.15	466.46	246	577.96	371.85		172.53	530.4	353.21	674.95	293.75		381.87	649.17		422.39	188.03	344.69	341.84	83.96	92.74	90.26	75.88		127.08	309.04	110.57
2007-06-15	495.599	247.6	485.53	910.06	302.02	234.31		375.64	613.19	472.6	245.4	581.9	377.38		173.83	533.52	356.21	680.65	295.79		383.5	653.81		421.2	186.95	351.7	349.68	84.92	94.53	90.26	75.92		126.34	310.41	110.61
2007-06-18	498.025	249.67	479.88	911.3	302.66	234.35		381.56	619.83	474.23	248.38	586.54	366.51		170.89	536.43	359.35	649.65	291.15		384.2	652.64		419	184.65	350.05	352.95	84.21	100.63	90.14	77.14		126.08	311.43	110.17
2007-06-19	493.359	248.44	470.77	917.87	293.18	234.07		381.12	616.68	468.16	247.53	584.92	358.27		170.91	528.14	360.85	603.88	285.01		386.99	657.03		405.09	177.59	333.54	343.03	84.09	99.37	89.18	76.59		128.12	311.6	109.03
2007-06-20	490.62	245.66	473.8	911.54	298.11	232.34		377.4	606.89	466.76	248.03	576.1	352.05		172.53	534.94	377.8	588.38	284.69		384.26	653.32		417.98	183.5	333.75	347.2	87.39	99.68	90.41	75.33		127.7	308.87	108.3
2007-06-21	489.18	245.41	469.81	903.16	296.08	231.12		376.25	605.19	470.71	246.9	590.49	350.31		171.08	529.2	370	598.18	277.29		380.88	645.46		422.05	183.12	325.9	338.16	87.51	101.05	89.87	76.04		127.7	306.91	107.71
2007-06-22	488.813	246.26	471.32	905.95	288.43	229.69		378.93	612.68	477.38	248.36	588.63	339.92		170.25	528.92	381.85	606.29	280.12		382.51	642.04		410.52	178.2	311.04	329.83	86.75	102	88.87	76.79		128.06	305.97	106.14
2007-06-25	487.924	245.61	477.87	901.96	285.53	229.39		379.15	614.38	478.29	248.53	580.74	331.44		171.68	532.14	407.65	629.98	278.74		381.17	635.06		410.18	177.97	302.99	332.9	86.5	99.37	85.6	76.63		128.23	304.61	106.43
2007-06-26	481.149	241.1	467.72	885.45	290.51	226.96		371.42	602.3	465.87	242.81	578.65	327.84		170.24	524.31	388.15	604.04	268.47		375.7	605.52		424.77	183.58	302.99	334.29	87.44	102.21	86.18	79.22		127.17	302.47	104.6
2007-06-27	485.278	244.43	468.13	884.24	287.26	228.41		378	606.81	467.67	246.79	583.76	331.63		170.6	525.8	390.25	605.89	264.41		375.41	602		421.71	184.96	292.05	332.51	87.78	101.58	86.41	79.42		128.26	304.61	105.07
2007-06-28	485.514	243.99	473.8	892.5	287.18	229.88		381.29	607.32	469.09	246.13	584.92	311.59		172.88	538.2	398.5	591.83	267.44		378.67	610.6		423.24	186.42	288.96	334.39	87.69	101.16	86.72	78.95		129.68	307.68	104.93
2007-06-29	489.152	247.27	472.03	892.83	283.77	229.6		387.37	614.89	476.36	248.04	584.45	317.12		171.91	539.83	399.85	583.4	263.98		378.96	609.03		405.09	182.66	280.7	350.07	90.11	100.21	86.87	80.99		131.78	308.11	103.64
2007-07-02	492.027	249.07	480.14	905.14	281.49	227.77		389.62	625.62	477.61	250.4	583.53	316.7		174.02	551.67	416.35	578.58	273		383.79	622.07		395.76	179.43	280.5	356.43	90.25	97.26	86.25	80.56		131.07	306.06	102.47
2007-07-03	493.051	250.21	479.66	900.08	278.94	228.69		391.37	628.6	480.95	250.94	592.11	316.23		173.1	551.31	416.5	585.25	271.07		381.58	619.38		395.59	179.59	271.21	350.27	90.32	99.58	85.56	80.99		131.78	307.08	102.95
2007-07-04	493.051	250.21	479.66	900.08	278.94	228.69		391.37	628.6	480.95	250.94	592.11	316.23		173.1	551.31	416.5	585.25	271.07		381.58	619.38		395.59	179.59	271.21	350.27	90.32	99.58	85.56	80.99		131.78	307.08	102.95
2007-07-05	496.971	251.77	485.68	893.38	283.72	230.28		393.57	640.09	485.17	253.5	595.13	309.86		175.8	561.31	427.45	582.6	270.51		378.78	614.26		409.84	183.88	274.51	351.96	90.91	100.53	85.02	83.11		132.52	309.56	103.53
2007-07-06	500.657	253.65	485.8	899.96	287.09	232.92		399.05	644.6	490.55	254.44	601.62	301.71		177.26	561.17	430.3	569.35	271.93		381.23	622.9		413.91	184.96	281.94	355.73	91.96	100.42	84.52	83.39		135.5	315.7	102.8
2007-07-09	499.912	253.01	488.12	912.83	285.93	232.88		396.11	646.91	495.18	254.62	604.08	301.28		177.36	570.3	443.34	554.8	271.24		387.17	625.98		406.79	181.35	280.08	358.11	94.81	101.58	84.25	82.48		135.45	318.96	100.94
2007-07-10	504.66	256.41	482.1	919.51	288.59	233.06		399.88	652.32	497.13	258.76	611.32	315.81		177.33	564.14	441.09	526.84	268.39		389.75	633.54		408.31	181.12	285.24	365.46	95.45	101.68	85.6	79.42		135.25	320.09	100.62
2007-07-11	503.764	254.79	487.41	919.78	291.85	234.01		398.93	645.4	482.26	256.56	608.72	312.14		179.21	566.21	448.23	538.11	274.99		389.88	633.54		422.05	185.42	283.18	366.35	95.22	102.63	86.14	81.11		136.1	324.06	99.44
2007-07-12	504.711	254.98	483.35	932.06	294.65	237.94		398.97	649.53	473.7	256.61	615.31	308.39		177.17	557.5	448.28	535.49	279.85		394.96	643.55		421.71	187.57	290.2	373.8	95.4	102.11	85.79	81.58		135.4	326.43	103.77
2007-07-13	509.594	258.27	484.18	933.43	296.15	236.7		406.28	653.02	465.53	258.57	611.37	316.98		176.87	560.74	455.64	525.02	283.35		395.9	640.14		421.2	186.95	292.88	376.67	97.3	103.89	84.52	81.5		135.47	328.67	100.78
2007-07-16	504.152	256.21	480.38	931.83	286.26	236.2		406.83	647.15	446.28	252.26	613.69	303.26		176.75	554.86	465.09	515.39	276.66		395.32	637.94		408.31	182.27	276.37	356.82	96.4	103.16	86.06	80.71		136.77	328.84	99.57
2007-07-17	501.374	254.66	481.35	930.95	281.05	240.07		406.17	640.94	440.12	249.66	606.03	299.75		177.02	553.02	483.54	514.66	277.52		395.09	635.64		407.97	179.89	266.25	341.64	93.48	103.68	86.6	82.25		137.42	330.2	103.97
2007-07-18	509.858	259.3	483.51	942.69	287.56	242.78		412.69	650.64	457.77	258.21	606.5	309.53		176.13	557.34	487.59	526.71	276.26		399.63	648.93		423.07	186.03	269.97	347.99	94.47	106	87.79	82.36		137.54	332	106.69
2007-07-19	514.709	262.22	493.77	948.85	286.35	241.29		416.91	658.38	458.96	259.29	611.37	317.68		179.03	567.55	502.89	546.62	281.62		402.25	653.08		420.7	186.26	265.22	350.17	91.76	108.63	87.99	83.03		137.6	329.18	106.17
2007-07-20	513.126	260.55	504.37	957.07	284.04	241.1		415.38	658.81	455.03	256.7	611.37	305.41		180.55	577.68	526.88	565.33	292.49		406.09	654.44		418.15	185.26	262.75	347.49	89.24	108.42	87.79	82.44		137.83	329.69	105.55
2007-07-23	505.526	256.2	495.89	952.58	280.77	242.42		410.45	652.6	443.14	252.42	603.02	286.45		178.34	571.66	509.94	537.47	291.38		404.23	650.88		420.86	187.18	255.93	333.9	89.36	106.84	86.52	81.19		139.19	331.66	105.84
2007-07-24	499.692	251.47	492.65	957.65	286.03	241.89		403.16	639.49	431.16	248.85	596.52	278.54		178.31	567.16	508.44	518.2	294.77		406.21	656.4		435.62	193.4	257.17	335.68	90.85	107.26	89.14	82.48		138.9	332.68	104.63
2007-07-25	505.809	257.27	480.21	941.62	284.14	241.49		415.87	649.79	440.19	253.18	593.97	283.83		174.69	554.29	477.32	505.67	287.25		399.69	642.09		430.19	192.4	257.17	333.2	90.99	106.84	87.95	80.87		138.04	330.55	105.55
2007-07-26	502.496	254.93	474.74	926.14	287.83	241.05		410.77	639.15	436.11	249.28	611.83	284.39		172.49	553.72	462.84	502.38	276.34		393.05	632.32		441.73	196.93	262.13	336.08	89.34	107.58	85.79	78.67		138.28	331.74	104.19
2007-07-27	509.651	259.95	472.47	920.76	288.25	244.83		422.12	647.15	442.23	254.24	601.62	290.66		173.69	552.73	445.89	490.33	274.45		391.42	620.85		443.26	197.7	265.02	333.7	90.35	105.16	86.79	75.84		139.13	336.69	106.39
2007-07-30	509.988	260.11	473.64	927.56	287.02	246.61		421.08	642.98	437.36	252.99	600.46	304.29		173.77	559.04	437.87	485.67	274.69		393.92	630.03		432.57	194.01	267.08	336.58	91.85	105.47	86.99	75.84		139.16	337.8	108.23
2007-07-31	515.941	263.25	483.15	931.79	287.98	249.51		428.64	654.3	447.28	257.86	610.21	289.87		173.26	572.08	466.74	505.99	280.67		395.49	635.6		427.48	193.09	268.94	340.45	92.34	108.74	88.02	76.28		139.46	341.13	110.28
2007-08-01	508.944	259.1	477.52	927.15	286.55	247.08		419.43	642.3	431.08	251.32	610.9	297.41		172.42	561.24	472.59	495.23	278.51		393.51	632.57		431.55	194.17	263.36	336.97	91.43	108.21	87.1	75.29		138.69	337.2	109.36
2007-08-02	508.865	258.86	475.71	928.34	289.11	246.03		421.24	644.68	432.48	251.96	603.94	285.89		171.14	562.44	488.19	481.18	275.06		393.92	634.52		435.45	194.78	267.49	339.26	91.89	107.89	89.49	75.18		137.45	334.98	109.55
2007-08-03	503.223	255.03	464.54	939.15	291.5	248.85		413.68	636.85	430.95	247.02	597.22	285.14		166.23	547.98	501.69	469.13	266.03		398.46	642.48		441.05	196.39	269.56	341.84	92.33	107.89	90.6	74.35		137.42	334.39	113.8
2007-08-06	489.129	245.22	462.95	936.76	291.9	245.83		394.94	608.68	409.05	235.52	580.51	290.66		166.6	549.47	468.69	469.69	265.2		397.82	636.38		450.55	198.77	268.94	337.47	91.16	104.63	91.18	73.29		137.66	333.45	110.06
2007-08-07	491.33	246.57	465.32	936.39	294.86	240.16		396.86	614.31	410.6	239.15	573.97	292.15		167.64	552.9	476.7	463.14	267.96		397.24	641.21		452.25	199.92	279.55	342.53	89.61	103.58	91.07	72.05		135.36	327.22	106.43
2007-08-08	490.834	245.74	458.73	942.19	301.52	239.12		394.97	607.68	407.27	239.98	575.92	295.57		166.7	540.53	462.56	449.62	273.05		399.57	646.74		466.7	205.19	287.14	348.59	90.37	103.37	92.51	74.07		135.51	326.19	105.51
2007-08-09	489.493	246.04	449.76	922.21	299.65	237.51		391.73	602.94	404.12	243.11	578.56	314.4		163.96	532.3	447.24	431.74	269		391.71	625.69		464.12	205.08	282.48	348.49	88.82	103.47	93.88	72.33		136.29	323.72	104.41
2007-08-10	489.818	246.58	446.69	934.56	298.96	236.61		390.74	603.69	403.89	241.29	575.36	328.08		163.44	530.73	440.44	426.63	263.51		396.83	635.57		462.09	204.48	286.48	346.1	87.14	100.42	95.37	72.61		136.04	322.7	103.83
2007-08-13	491.466	246.87	451.97	933.92	301.44	238.13		390.88	602.38	397.18	241.2	588.4	328.59		163.66	537.99	452.34	439.74	265		396.43	636.72		468.53	206.91	288.13	350.07	87.09	99.47	96.07	74.08		136.89	324.4	104.71
2007-08-14	493.101	248.55	445.2	931.56	302.43	236.62		394.72	605.62	404.36	242.81	573.32	333.83		161.02	527.78	454.14	437.49	259.92		395.73	631.49		482.44	209.67	284.83	343.82	86.14	99.58	94.84	73.49		137.06	324.74	102.36
2007-08-15	496.961	252.23	439.2	929.88	299.6	236.54		401.24	615.4	410.52	248.23	590.02	329.71		160.45	520.41	446.49	424.64	254.61		395.73	621.83		472.94	207.44	285.04	339.26	85.63	99.47	94.88	73.61		137.68	327.39	100.56
2007-08-16	481.953	245.38	413.6	894.47	291.3	231.5		388.41	597.28	401.91	242.76	574.48	328.45		155.68	479.87	423.1	402.16	235.71		383.09	569.14		466.5	203.84	279.88	323.37	81.36	95.68	88.76	70.5		136.47	319.8	98.22
2007-08-17	489.071	248.69	425.29	907.76	294.88	234.72		393.62	602.47	412.11	247.15	584.22	333.5		157.33	498.93	435.7	416.69	242.32		388.22	584.33		467.18	203.84	285.45	328.63	81.82	98.95	92.03	69.87		138.48	325.85	98.66
2007-08-20	480.809	242.59	424.98	906.82	296.13	234.95		388.91	597.45	398.03	242.64	574.71	290.52		156.01	499.36	441.69	417.98	242.75		388.04	581.05		468.87	204.14	287.93	328.44	83.49	99.16	91.53	69.09		139.22	326.45	98.4
2007-08-21	475.287	238.12	424.24	904.51	298.97	237.13		381.29	587.32	386.07	239.25	572.39	282.33		155.98	496.1	435.7	435.56	236.41		387.87	569.82		477.69	205.37	293.09	329.93	83.03	98	91.14	69.09		139.13	329.01	100.01
2007-08-22	475.456	236.41	434.95	908.03	306.27	235.15		379.59	586.64	387.92	238.57	565.89	271.09		158.35	508.71	450.54	450.9	245.08		389.32	572.7		496.52	208.9	300.72	336.28	83.04	100	91.49	68.89		137.92	325.85	99.43
2007-08-23	479.972	238.78	440.03	908.25	308.1	237.97		382.71	595.06	394.48	240.27	572.85	273.67		159.43	516.23	473.04	445.28	248.7		389.15	576.07		501.44	211.36	298.86	340.74	83.4	100.32	92.18	70.38		138.81	330.55	100.42
2007-08-24	485.235	241.83	444.3	921.8	308.11	241.83		389.62	601.53	404.82	244.81	577.26	268.7		161.77	520.98	489.99	443.59	247.13		394.45	590.72		503.48	214.27	296.18	343.42	83.03	98.84	91.68	70.62		139.75	333.87	103.61
2007-08-27	486.476	243.25	444.3	918.75	306.24	238.76		394.44	604.43	413.85	246.32	574.25	261.73		161.77	520.98	489.99	443.59	247.13		393.69	582.23		500.76	214.04	291.43	346.5	81.06	99.58	90.26	69.99		140.43	333.62	99.28
2007-08-28	485.595	243.23	439.49	915.49	304.83	238.76		393.13	601.45	406.82	244.81	582.6	269.73		158.92	518.35	480.69	442.95	242.79		392.12	582.23		500.93	214.35	284.62	346.3	81.79	99.47	90.53	69.52		140.4	333.11	99.57
2007-08-29	492.353	247.52	441.41	918.49	307.11	239.25		402.88	612.26	419.2	250.24	590.49	261.31		159.02	524.95	471.69	444.72	242.87		393.22	586.28		514.67	218.73	280.91	347.1	81.7	99.16	89.41	70.93		140.55	334.64	99.35
2007-08-30	493.016	247.12	443.26	916.28	312.74	237.79		402.06	610.04	416.23	248.68	591.42	263.84		159.14	527.14	479.94	452.75	240.2		392.35	583.98		532.32	225.17	280.5	351.36	84.05	100.42	89.45	70.46		139.57	331.31	99.5
2007-08-31	495.304	248.47	448.62	928.24	311.93	236.32		405.79	615.74	417.25	249.87	595.82	256.02		160.02	531.4	470.94	477	245.71		397.01	597.17		526.21	224.48	280.7	350.37	86.75	99.79	89.22	71.64		138.95	330.72	98
2007-09-03	495.304	248.47	448.62	928.24	311.93	236.32		405.79	615.74	417.25	249.87	595.82	256.02		160.02	531.4	470.94	477	245.71		397.01	597.17		526.21	224.48	280.7	350.37	86.75	99.79	89.22	71.64		138.95	330.72	98
2007-09-04	501.27	252.22	433.94	941.7	321.42	237.97		411.49	625.28	422.88	252.55	602.78	263.55		153.9	520.27	453.39	459.01	232.48		402.6	607.81		546.56	233.69	291.64	360.3	87.61	99.47	90.84	70.5		140.64	333.19	98.37
2007-09-05	503.844	254.52	424.74	939.94	324.2	235.9		415.05	628.09	424.05	255.03	604.41	271.79		153.5	509.78	442.14	436.61	222.2		402.13	603.27		566.92	242.9	285.45	358.51	86.2	98.74	89.37	70.86		140.46	331.23	96.64
2007-09-06	506.197	256.19	429.64	958.26	320.86	235.73		418.17	633.11	418.78	259.51	619.26	264.54		155.2	520.06	440.34	436.93	222.55		410.22	611.96		559.12	242.13	280.08	354.34	85.97	98.63	89.91	72.07		140.76	330.38	96.79
2007-09-07	507.454	256.68	423.71	966.35	326.59	234.85		420.37	635.4	421.9	260.29	619.72	257.56		153.71	511.2	435.25	431.71	218.77		413.19	623.05		572.35	247.89	286.89	359.4	85.73	99.05	90.03	72.11		139.78	327.99	97.23
2007-09-10	513.169	260.29	420.35	968.87	330.82	236.04		423.35	637.99	419.42	264.05	624.18	283.55		152.38	509.88	433.18	427.05	212.77		414.65	620.12		584.22	254.49	285.66	364.47	86.8	98.63	92.45	72.74		140.05	329.39	98
2007-09-11	519.199	262.74	433.08	980.77	335.53	236.97		426.05	643.76	419.03	265.69	630.58	293.25		154.73	532.02	458.31	431.95	217.47		419.83	626.71		604.24	263.7	281.73	365.46	87.71	99.41	92.03	72.9		139.97	331.95	97.89
2007-09-12	527.756	269.12	431.68	979.93	334.85	236.75		433.45	655.56	426.15	270.42	635.17	323.65		153.76	527.87	466.32	433.96	217.69		419.6	624.66		583.88	255.56	294.32	372.6	89.03	99.94	92.45	71.84		138.2	332.05	98.08
2007-09-13	527.033	268.41	440.87	975.59	330.67	238.83		433.2	654.77	431.84	270.8	637.35	314.2		156.56	536	479.06	447.05	226.7		417.97	619.14		573.37	253.26	286.27	373.7	89.43	99.85	91.88	71.41		138.1	333.91	99.96
2007-09-14	526.266	267.38	439.97	975.68	333.17	241.2		427.98	648.6	427.85	269.53	641.07	330.27		153.61	536.36	484.74	458.61	225.15		417.91	620.36		574.05	254.49	288.13	379.06	90.51	102	93.11	72.15		138.36	338.4	100.64
2007-09-17	533.121	271.62	435.56	984.59	340.69	238.4		435.05	656.34	430.25	272.31	643.39	342.59		151.23	532.89	473.19	464.71	219.17		421.4	629.88		593.72	263.39	290.82	384.52	91.68	101.26	98.42	73.21		136.59	336.35	98.48
2007-09-18	536.265	273.42	442.45	984.68	340.04	238.66		439.71	660.94	433.09	274.27	643.85	338.42		151.97	538.84	474.69	492.9	223.97		421.34	631.1		589.65	260.55	290.82	384.91	92.27	101.16	100.42	73.57		137.6	339.42	96.79
2007-09-19	539.248	274.26	462.57	993.22	338.12	237.83		443.11	667.66	439.25	274.75	650.35	323.53		156.89	560.17	488.04	542.05	235.55		424.72	639.89		573.37	254.34	295.77	385.51	90.95	105.16	101.16	74.63		137.68	339.42	95.62
2007-09-20	543.608	277.01	457.09	1008.89	343.24	236.41		448.21	674.13	447.01	276.65	651.74	326.72		154.12	560.53	490.33	522.61	228.97		430.78	657.71		576.76	256.02	304.85	392.46	92.3	106.74	102.54	77.42		136.44	337.71	94.99
2007-09-21	544.566	277.01	455.38	1008.96	348.23	237.3		447.33	675.66	443.56	276.31	657.54	327.28		151.91	560.17	507.54	517.15	227.2		430.19	665.04		593.04	263.39	310.84	388.68	94.02	106.11	100.04	77.89		137.48	341.89	93.56
2007-09-24	544.037	275.91	462.59	1009.61	349.02	237.69		443.66	673.62	438.13	273.45	655.45	335.61		151.8	571.52	525.38	530	230.98		430.43	666.02		595.59	265.46	308.36	388.59	94.24	106.74	101.96	78.99		137.74	343.94	92.87
2007-09-25	537.448	271.17	462.42	1008.84	350.01	236.16		435.88	661.45	429.55	268.01	644.78	331.82		154.84	568.47	514.89	521.33	231.37		430.14	665.04		602.04	268.07	306.91	386.3	94.02	106.32	102.5	80.2		137.48	343	91.36
2007-09-26	539.639	271.86	463.1	1004.21	355.97	235.62		440.1	658.21	427.87	267.54	638.51	329.9		155.65	564.78	521.48	519.88	236.49		428.21	661.38		622.39	277.21	309.6	393.35	93.84	105.47	99.04	80.36		137.33	341.47	91.51
2007-09-27	551.491	279.04	466.5	1010.38	362.46	235.84		454.24	679.06	440.99	275.61	652.44	323.95		157.52	570.52	517.44	509.6	243.58		430.78	666.26		633.08	282.27	319.3	400.59	94.86	106.32	99.19	79.77		136.83	341.98	91.69
2007-09-28	546.133	275.73	464.3	1024.93	359.58	235.21		447.55	671.32	433.52	270.29	659.86	321.66		158.79	570.59	510.99	488.48	241.38		436.66	679.69		637.15	285.26	307.95	393.55	92.49	106.84	99.08	79.97		137.77	340.61	91.29
2007-10-01	540.728	271.57	467.79	1029.33	361.7	230.25		439.77	659.49	420.82	264.84	638.51	330.09		159.02	577.26	519.16	486.4	245.08		439.04	676.51		646.31	291.4	304.44	393.65	92.64	104.53	103.85	79.73		135.79	336.52	87.33
2007-10-02	537.935	271.73	467.78	1004.37	349.23	229.4		438.73	655.92	421.14	262.61	626.68	347.74		156.46	580.87	531.83	490.89	242.34		428.68	656.74		625.95	282.19	287.93	374.69	89.98	105.47	103.43	75.29		136.65	334.39	87.07
2007-10-03	537.892	271.13	474.52	1003.82	349.41	229.63		438.12	653.87	423.92	264.6	630.39	340.72		156.12	590.9	551.63	504.06	246.02		428.33	657.71		629.01	284.57	284.42	377.57	90.25	103.58	104.62	73.68		135.5	332.42	88.87
2007-10-04	543.508	276.33	465.91	1013.86	345.46	229.79		446.34	669.79	435.88	270.99	630.63	347.04		152.32	583.49	546.98	492.34	239.41		433.05	659.18		614.76	279.36	282.56	378.86	90.34	103.05	104.12	73.64		135.91	333.96	88.1
2007-10-05	541.592	275.35	468.98	1017.89	342.28	227.19		444.48	669.43	435.49	270.45	642.46	338.38		153.03	583.78	558.83	502.28	241.61		435.03	658.69		603.9	274.6	282.56	374.95	89.95	103.05	105.51	72.98		133.92	328.07	88.43
2007-10-08	528.607	268.16	456.41	1006.51	335.65	226.6		431.72	649.79	425.47	263.18	628.35	335.8		150.36	565.72	555.92	481.9	232.92		430.08	652.34		583.55	265.39	280.5	370.06	88.83	102.63	106.85	71.33		134.38	328.5	87.22
2007-10-09	534.527	271.81	464.3	1013.72	334.88	227.11		437.51	657.53	429.91	266.67	635.17	342.96		152.87	572.76	580.13	490.99	236.38		432.64	663.23		573.71	259.17	282.77	381.68	89.61	104.32	103	71.6		133.95	329.35	87.59
2007-10-10	541.321	275.45	472.6	1017.95	338.44	227.27		442.55	665.33	433.54	270.97	635.31	355		155.75	581.17	587.57	504.03	241.77		434.33	667.38		578.8	262.85	286.69	390.29	91.36	102.53	102.73	72.07		133.65	329.78	87.66
2007-10-11	549.802	280.39	471.02	1033.58	344.62	230.08		450.84	676.94	440.85	275.18	654.76	357.76		156.2	573.85	578.63	513.78	242.05		440.56	682.86		599.15	271.99	283.8	397.42	90.68	103.26	106.47	72.86		135.53	333.7	88.76
2007-10-12	550.699	281.59	472.97	1029.38	341.75	226.72		453.47	680.09	443.93	275.31	651.04	359.63		158.43	572.65	576.53	512.41	246.4		438.87	678.86		581.85	266.39	289.78	395.14	90.88	103.16	107.28	72.19		134.55	331.83	85.46
2007-10-15	561.712	289.59	474.41	1039.12	339.25	227.79		466.57	697.36	457.9	282.57	661.02	375.13		157.49	578.89	576.23	511.37	247.6		443.76	676.51		565.56	258.79	298.86	399.3	90.1	104.74	100.15	73.02		134.49	334.39	85.53
2007-10-16	566.122	293.53	468.7	1037.21	337.94	226.15		474.51	707.4	461.58	286.34	673.55	371.85		157.93	571.8	548.48	508.88	240.04		443.64	666.89		562.17	257.25	297.63	395.73	90.28	106.84	98.69	73.45		133.58	332.42	84.65
2007-10-17	564.45	292.95	465.04	1038.35	336.17	225.02		472.38	703.57	456.78	283.81	677.96	379.39		158.55	565.7	533.48	508.85	234.49		443.82	671.39		556.74	255.64	295.56	394.24	90.44	106.63	99.77	73.64		132.72	332	83.59
2007-10-18	572.325	297.75	467.27	1046.54	339.74	225.97		482.52	716.77	464.63	287.44	679.81	378.36		161.24	558.23	552.38	520.04	234.17		447.54	673.97		560.14	257.56	303.2	401.09	92.7	106.21	96.57	73.96		132.6	333.45	84.14
2007-10-19	567.854	293.76	467.71	1044.75	345.42	224.65		476.54	710.38	461.15	285.27	679.35	361.83		161.62	559.01	559.73	516.03	233.11		447.37	665.77		580.49	266.77	305.68	397.52	93.06	107.47	96.26	73.8		131.31	332.08	83.48
2007-10-22	562.578	290.52	459.93	1033.91	346.18	225.11		471.45	706.55	454.18	282.86	671.23	352.51		159.62	551.1	541.58	507.84	226.77		442.48	661.86		591.01	272.6	300.93	394.54	92.3	107.05	95.15	72.31		131.81	333.02	83.44
2007-10-23	558.636	288.48	461.09	1038.47	340.82	223.75		467.33	703.32	449.79	281.7	668.68	349.8		159.4	553.65	541.58	507.76	229.31		444.28	666.5		570.65	263.93	298.04	396.72	92.86	107.05	95.38	72.74		130.83	331.83	82.53
2007-10-24	564.313	294.43	453.08	1040.98	333.75	220.71		477.36	716.09	458.07	287.02	681.44	358.51		157.6	546.21	526.43	492.5	223.11		445.74	663.57		550.3	254.72	294.32	394.54	90.81	106.74	95.11	72.19		130.01	327.22	81.17
2007-10-25	579.094	304.29	459.03	1050.19	335.26	220.36		495.78	741.28	476.93	294.72	690.49	365.95		158.67	551.7	542.78	506.23	225.63		448.88	678.95		544.19	253.26	302.37	401.98	91.62	107.58	92.88	71.72		129.68	328.5	80.07
2007-10-26	585.666	308.34	464.27	1073.32	336.53	218.3		503.45	751.23	483.73	297.67	703.94	365.58		160.19	559.29	551.18	508.64	228.34		458.49	697.27		542.83	254.03	307.12	402.28	91.96	106.84	93.53	75.06		127.82	324.66	79.96
2007-10-29	594.74	313.91	462.4	1080.76	343.1	218.75		512.6	765.11	493.58	301.64	715.54	373.35		159.24	557.34	549.98	505.51	228.5		461.46	704.59		562.17	262.24	310.42	408.44	92.16	106	94.22	76.63		128.65	325.43	79.89
2007-10-30	581.759	305.77	458.09	1074.09	337.9	218.92		495.34	741.11	477.91	296.55	714.15	375.55		158.94	550.82	539.78	503.74	223.7		458.66	699.61		552.33	256.95	305.68	400.69	90.88	106	93.88	76.39		129.77	326.71	79.04
2007-10-31	599.31	318.13	459.98	1084.09	338.57	217.4		518.09	767.83	496.37	307.18	729.23	390.02		160.38	548.41	551.48	512.33	222.08		463.03	704.98		548.26	255.41	310.01	407.25	91.18	105.05	93.45	76.39		128.06	323.98	79.01
2007-11-01	594.456	316.56	452.9	1081.2	331.09	214.51		512.39	759.92	497.68	305.11	729.7	404.39		160.13	532.53	538.28	518.44	215.62		462.1	699.46		528.07	246.97	304.44	399.6	90.69	104.32	94.42	77.53		127.94	321.16	76.62
2007-11-02	604.699	323.02	457.14	1101.42	333.13	215.46		525.76	779.66	518.14	312.57	741.3	394.14		165.31	527.5	560.33	514.26	218.73		470.71	712.84		528.24	247.51	311.25	403.67	91.51	104.63	91.57	77.38		127.5	323.29	76.88
2007-11-05	595.781	316.62	453.83	1105.78	333.97	216.9		515.07	766.81	505.73	308.95	745.24	374.52		164.48	525.3	559.36	504.46	215.07		472.05	721.92		532.65	249.35	309.8	405.36	91.09	104.21	92.38	76.08		128.85	327.13	76.29
2007-11-06	608.476	324.18	460.62	1126.06	340.16	215.54		529.98	789.7	517.18	316.71	760.09	368.15		166.57	530.62	567.53	515.79	222.4		479.39	750.98		540.8	252.42	318.47	414.69	92.73	105.79	92.95	76.28		127.67	326.79	74.97
2007-11-07	606.211	323.01	452.72	1139.86	339.77	216.92		527.33	789.45	518.58	318.23	765.48	360.45		165.42	518.51	542.06	514.57	217.69		486.1	750.22		537.27	249.76	320.04	412.31	93.86	106.84	93.41	76.34		126.61	325.97	77.69
2007-11-08	603.942	321.43	450.43	1148.36	338.81	219.93		521.43	785.6	517.22	317.1	770.12	368.58		166.08	510.17	523.13	523.83	219.18		489.25	761.44		524.38	244.02	327.1	413.4	94.61	106.84	95.14	76.77		127.2	329.62	79.62
2007-11-09	607.235	323.5	447.22	1147.37	339.97	225.24		524.54	787.47	520.49	318.99	762.6	380.78		164.99	497.54	533.3	541.87	215.06		488.48	764.89		526.21	242.84	327.84	419.26	95.81	105.58	95.63	76.16		127.61	331.72	85.69
2007-11-12	599.044	318.7	440.8	1109.9	338.33	225.25		513.76	776.03	511.38	314.72	752.9	386.52		162.5	492.15	522.11	539.67	207.31		473.51	728.26		527.5	241.87	324.13	415.38	94.95	104.84	96.32	74.98		128.74	332.35	84.98
2007-11-13	585.242	308.67	440.56	1099.87	337.63	230.03		494.35	749.02	491.52	305.36	732.95	389.46		163.12	490.29	524.33	536.02	208.06		469.14	722.7		521.8	238.22	323.63	419.35	96.56	104.21	97.61	75.84		129.06	335.75	89.6
2007-11-14	597.17	315.93	447.73	1123.13	341.63	229.03		508.77	768.51	503.61	313.83	745.01	385.34		165.12	504.96	532.43	531.93	210.11		478.46	745.21		524.85	240.68	330.24	428.58	96.41	104.63	98.81	75.77		128.74	334.64	88.94
2007-11-15	591.924	313.35	436.25	1084.63	341.86	229.25		504.6	763.74	495.66	312.08	743.16	378.41		162.54	490.57	525.68	507.76	203.85		462.33	716.41		533.67	245.51	323.43	428.29	94.59	104.21	99.27	75.22		129.15	334.3	89.31
2007-11-16	599.403	319.2	434.21	1084.5	339.95	228.6		514.3	775.57	503.25	315.55	754.76	390.86		161.3	498.37	498.39	500.61	198.85		462.16	717.77		522.82	242.13	327.35	427.89	94.11	103.58	99.38	75.61		128.91	334.13	88.58
2007-11-19	599.4	320.63	418.61	1070.64	339.76	227.62		518.69	781.36	505.05	317.83	755.45	381.45		158.48	480.93	458.79	483.51	185.3		456.92	700.63		527.9	244.36	325.7	425.01	93.37	103.16	96.92	75.41		128.56	332.42	88.28
2007-11-20	613.719	329.5	420.74	1090.02	344.8	231.99		537.27	808.34	520.37	328.22	776.57	366.05		160.67	481.04	458.34	485.19	185.86		464.83	717.53		540.12	250.5	328.79	431.56	93.23	102.63	98.38	77.22		129.44	335.41	92.39
2007-11-21	611.238	327.9	407.95	1098.04	349.84	231.71		533.21	802.64	517.24	327.63	780.05	368.48		159.17	461.22	435.55	475.6	174.83		469.03	713.57		560.47	259.48	329.21	430.37	93.26	102.95	97.5	76.63		129.83	335.15	92.02
2007-11-22	611.238	327.9	407.95	1098.04	349.84	231.71		533.21	802.64	517.24	327.63	780.05	368.48		159.17	461.22	435.55	475.6	174.83		469.03	713.57		560.47	259.48	329.21	430.37	93.26	102.95	97.5	76.63		129.83	335.15	92.02
2007-11-23	617.74	331.08	411.45	1132.41	355.45	232.7		538.09	809.7	523.55	329.75	787.47	375.08		157.49	475.37	439.37	466.18	179.48		484.28	729.1		573.71	265.31	334.98	436.82	93.26	102.95	97.5	76.63		130.77	336.86	92.13
2007-11-26	615.684	329.74	415.1	1135.55	352.71	232.26		535.46	805.87	518.43	329.6	783.53	375.55		158.24	478.31	450.99	462.14	188.34		485.39	733.94		565.9	262.24	332.92	438.21	92.37	102.53	96.73	76.04		131.07	336.26	91.77
2007-11-27	601.853	320.19	410.8	1117.48	354.08	230.97		517.48	782.55	503.69	322.8	775.87	366		158.06	467.53	450.99	459.41	187.51		478.11	716.94		577.95	265.69	330.86	433.15	91.63	102.11	96.73	76.12		130.63	334.3	91.22
2007-11-28	587.497	308.67	414.1	1099.4	361.94	230.11		496.66	760.17	482.65	313.07	756.61	350.5		158.11	475.01	454.44	449.54	195.94		470.02	709.62		598.3	274.9	333.95	435.43	93.81	104.63	99.31	76.04		129.44	331.23	92.13
2007-11-29	589.092	309.79	415.65	1092.61	361.94	229.45		498.79	764.34	481.22	313.23	763.11	348.91		157.68	486.71	451.44	430.67	197.43		467.11	705.32		602.71	278.2	330.86	435.93	92.54	103.05	99	77.42		128.85	329.86	92.17
2007-11-30	577.987	302.01	420.54	1074.28	360.26	227.29		486.19	748.09	473.77	305.44	730.39	341.89		157.49	495.35	459.69	432.75	204.24		459.42	691.65		600.85	278.13	331.48	428.78	90.3	102.63	99.5	77.89		127.23	326.88	91.36
2007-12-03	578.825	303.55	409.88	1081.43	359.23	227.08		489.48	760.6	477.91	304.97	721.11	337.77		154.63	480.75	444.24	427.61	195.66		462.68	693.85		594.91	275.82	333.13	428.29	90.28	102.21	100.08	79.73		127.64	328.92	89.79
2007-12-04	576.742	301.64	403.99	1099.19	364.66	225.74		484.05	759.15	478.25	305.05	726.68	335		155.04	473.2	433.9	409.71	190.97		470.19	706.3		606.62	280.74	339.53	433.35	90.35	102.53	100.58	81.19		126.4	328.67	88.47
2007-12-05	573.443	299.47	403.12	1094.43	364.01	225.87		479.5	750.72	470.88	302.32	734.34	336.41		154.85	473.03	425.65	412.04	189.16		467.92	706.05		600.51	279.2	339.53	436.53	90.17	103.68	101	81.38		125.52	327.47	89.6
2007-12-06	583.742	306.7	401.54	1099.94	365.36	226.31		494.52	765.53	488.78	309.08	727.38	343.2		153.77	475.12	404.35	414.44	188.24		469.9	714.11		604.92	282.43	340.14	436.23	90.75	104	99.38	81.23		125.63	328.24	89.75
2007-12-07	578.385	300.89	410.82	1090.58	373.5	227.61		483.69	752.66	482.95	304.13	722.64	335.93		155.99	488.46	400.69	437.36	190.93		465.88	708.25		625.28	291.63	344.48	446.07	91.85	104.21	101	80.79		125.52	330.2	90.48
2007-12-10	576.311	299.14	403.73	1109.59	376.69	230.01		481.33	747.71	480.2	300.9	725.85	331.3		154.87	482.38	381.3	419.97	187.06		473.63	725.1		630.7	295.16	344.89	449.89	92.06	106.53	102.81	82.52		126.11	331.48	92.9
2007-12-11	584.371	304.86	405.49	1114.07	375.97	229.93		493.04	762.06	490.19	306.4	721.58	334.48		155.4	482.26	378.22	426.87	191.25		475.72	725.83		617.81	292.17	350.05	455.34	91.25	108.42	102.81	82.01		126.52	331.91	92.43
2007-12-12	605.313	318.88	403.16	1115.79	384.58	227.87		516.84	794.11	516.46	320.57	748.17	350.52		155.12	475.53	385.96	420.03	193.54		476.71	723.88		638.17	301.38	357.69	463.28	92.84	108.42	103.31	82.52		126.12	330.38	90.56
2007-12-13	596.788	313.7	392.69	1092.9	386.46	225.01		506.74	779.83	509.83	317.12	757.08	342.78		152.72	460.87	369.55	410.91	186.8		468.09	695.17		646.99	301.77	359.13	462.93	92.36	108.53	102.73	83.03		124.93	324.83	90.08
2007-12-14	594.473	311.12	394.55	1083.49	392.42	224.21		501.75	778.81	503.2	315.87	754.52	334.91		152.64	463.35	373.15	424.64	182.86		464.6	682.76		664.63	306.75	361.82	466.5	93.7	110.32	103.16	81.78		125.43	325.85	88.25
2007-12-17	591.427	309.76	387.61	1085.03	390.78	223.48		499.01	775.83	501.97	315.08	747.56	335.99		152.23	451.62	363.25	411.55	180.78		465.36	682.62		655.47	302.53	362.23	466.9	93.41	113.26	102.77	81.93		125.61	326.36	86.89
2007-12-18	587.145	306.99	388.54	1096.4	386.56	226.02		493.7	765.62	495.79	310.17	745.71	340.76		152.28	451.5	367.9	414.61	182.15		470.07	691.65		645.97	298.23	356.66	463.92	93.51	112	103.62	83.03		127.67	329.95	87.73
2007-12-19	593.941	310.61	394.84	1094.46	391.91	225.56		500.05	776.34	501.44	315.21	748.03	341.75		153.53	460.94	378.55	427.21	181.29		468.91	694.43		660.56	305.45	358.93	467.59	94.29	113.05	103.58	83.74		126.82	328.58	88.14
2007-12-20	592.013	309.68	394.41	1092.8	389.78	224.45		499.07	771.15	500.91	314.05	753.13	338.84		151.96	462.39	390.63	421.59	182.21		467.63	700.19		647.33	299.69	361.2	468.39	94.15	116.53	102.96	82.17		126.34	326.62	87.84
2007-12-21	601.171	315.2	404.23	1108.8	390.97	223.84		511.4	784	511.32	316.52	749.88	341.42		152.21	481.5	398.35	431.15	189.89		474.73	707.42		643.93	297.39	366.15	474.84	94.73	116.32	103.35	81.93		125.55	326.02	87.59
2007-12-24	602.59	316.56	404.23	1111.6	389.24	222.39		515.89	786.47	512.44	314.57	761.72	334.53		152.21	481.5	398.35	431.15	189.89		475.37	715.82		634.61	295.93	366.56	476.13	94.73	116.32	103.35	81.93		124.6	322.78	87.7
2007-12-25	602.59	316.56	404.23	1111.6	389.24	222.39		515.89	786.47	512.44	314.57	761.72	334.53		152.21	481.5	398.35	431.15	189.89		475.37	715.82		634.61	295.93	366.56	476.13	94.73	116.32	103.35	81.93		124.6	322.78	87.7
2007-12-26	611.156	321.86	404.23	1128.81	393.5	223.04		525.98	797.36	526.25	320.46	773.78	335.42		152.21	481.5	398.35	431.15	189.89		482.94	724.36		638.68	297.01	373.37	492.11	95.5	114.74	102.93	79.89		124.07	324.23	87.95
2007-12-27	614.132	324.32	406.83	1131.4	389.36	224.27		529.54	804.09	535.06	324.97	777.26	337.11		152.29	487.2	393.7	433.4	193.36		484.28	723.53		620.86	289.79	375.44	488.93	96.44	115.47	101.5	81.15		125.6	328.24	86.93
2007-12-28	610.233	322.75	403.38	1145.27	383.25	222.01		526.14	798.04	526.36	319.26	776.33	345.82		152.44	483.69	385.9	422.23	190.5		490.63	727.29		600.51	280.58	373.17	485.56	96.6	115.16	102.5	80.79		125.63	327.82	84.03
2007-12-31	610.168	323.08	397.74	1139.8	383.55	223		526.03	797.11	529.03	321.76	771.46	350.36		151.77	472.51	382.45	420.63	186.05		487.89	728.52		600.51	280.43	376.06	482.08	96.77	113.89	104.89	79.93		126.52	328.24	84.87
2008-01-01	610.168	323.08	397.74	1139.8	383.55	223		526.03	797.11	529.03	321.76	771.46	350.36		151.77	472.51	382.45	420.63	186.05		487.89	728.52		600.51	280.43	376.06	482.08	96.77	113.89	104.89	79.93		126.52	328.24	84.87
2008-01-02	629.981	335.34	404.53	1169.54	391.57	222.2		545.98	830.55	545.62	332.82	787.01	367.54		153.55	477.81	391.75	434.92	192.47		500.7	746.58		620.86	287.34	381.84	495.78	98.01	112.95	103.2	82.36		125.81	328.5	83.85
2008-01-03	630.74	333.67	419.01	1182.33	399.66	218.72		543.57	828.77	539.78	330.23	792.81	359.3		157.92	492.94	400.23	463.03	202.32		506	756.84		641.22	296.39	384.73	503.23	97.77	117.26	104.12	83.27		122.77	323.46	82.82
2008-01-04	624.942	330.53	412.1	1177.9	396.97	218.18		536.61	821.36	533.32	325.9	779.81	367.12		155.3	488.73	389.88	450.9	196.11		504.02	754.98		632.06	290.33	385.35	501.24	97.74	119.16	102.19	82.4		122.09	322.7	82.71
2008-01-07	611.671	321.99	411.79	1171.96	391.29	217.6		521.15	801.28	516.08	314.97	753.36	368.9		155.3	488.48	388.08	450.82	195.62		501.86	746.58		612.72	281.12	384.93	496.18	98.11	119.68	101.19	83.7		122.5	322.87	81.68
2008-01-08	620.906	326.42	427.09	1200.22	395.75	218.88		527.68	810.55	526.97	320.02	772.02	373.18		157.96	511.4	398.95	478.33	202.85		513.32	772.22		615.78	279.13	395.25	503.03	98.79	119.68	104.31	84.68		121.83	322.95	83.59
2008-01-09	616.887	324.2	423.89	1203.8	392.1	220.47		523.37	798.67	520.26	317.03	773.97	379.01		157.28	511.15	389.59	472.23	196.57		514.94	773.44		603.56	272.91	394.01	501.24	98.21	120.53	104.43	84.49		122.15	321.89	86.28
2008-01-10	607.434	317.67	420.54	1223.54	390.13	222.55		511.95	780.73	506.17	310.03	743.29	384.84		157.29	509.12	384.94	459.66	191.9		522.64	794.68		598.81	274.44	392.16	500.35	95.28	119.89	105.24	85.07		123.77	323.82	87.56
2008-01-11	605.848	314.11	424.48	1230.89	403.85	222.63		505.68	771.35	499.75	306.87	736.06	383.35		159.05	516.98	393.39	459.19	188.1		525.77	799.32		616.96	283.65	408.67	515.63	99.54	119.16	104.97	84.92		121.09	323.11	88.87
2008-01-14	615.283	319.47	431.16	1239.75	407.43	225.79		514.47	786.13	511.85	312.91	744.78	387.26		161.27	524.17	409.3	469.69	188.53		529.81	802		622.22	286.42	422.7	514.74	101.31	120.74	105.93	86.49		119.85	324.91	92.57
2008-01-15	604.946	312.87	418.11	1237.68	409.97	223.51		502.74	771.32	498.64	307.69	734.8	380.7		157.17	507.16	397.53	455.8	180.93		529.34	795.9		632.4	293.48	420.23	516.72	102.01	120.74	105.39	85.86		119.43	321.84	91.29
2008-01-16	596.73	308.34	411.68	1208.83	406.99	220.99		495.23	760	492.29	304.15	718.33	377.38		156.15	495.96	390.7	446.89	179.36		517.12	776.12		628.67	294.4	414.86	507	101.47	123.89	103.89	84.6		119.29	318.77	89.6
2008-01-17	594.468	306.17	408.67	1207.94	411.18	223.21		490.9	753.36	489.95	302.19	722.74	375.41		154.22	495.81	378.89	441.91	179.75		516.19	781.74		638.17	301.3	414.45	504.61	102.33	131.05	103.5	85.27		119.67	320.22	91.73
2008-01-18	597.158	307.22	416.89	1211.09	412.23	223.91		492.82	756.6	496.64	303.3	725.99	372.09		154.96	506.73	388.45	460.73	185.46		516.83	791.75		653.1	310.44	411.35	501.84	100.64	126.21	102.5	84.09		120.85	321.67	91.55
2008-01-21	597.158	307.22	416.89	1211.09	412.23	223.91		492.82	756.6	496.64	303.3	725.99	372.09		154.96	506.73	388.45	460.73	185.46		516.83	791.75		653.1	310.44	411.35	501.84	100.64	126.21	102.5	84.09		120.85	321.67	91.55
2008-01-22	589.53	303.63	409.98	1219.84	403.04	223.85		488.93	750.38	491.78	299.1	714.62	358.04		153.8	499	385.15	440.54	181.37		521.54	786.38		633.76	302.3	403.72	492.11	99.36	121.58	103.97	83.7		120.91	321.93	91.29
2008-01-23	576.743	297.29	402.26	1209.38	389.6	222.52		476.76	734.13	484.34	292.73	709.05	354.95		152.72	488.51	375.63	430.75	173.57		517.06	779.78		614.08	293.09	387.41	472.26	95.09	120.32	101.12	83.97		121.71	319.54	90.59
2008-01-24	590.066	304.68	410.79	1240.37	397.27	223.6		490.02	754.64	491.88	299.26	710.21	364.41		155.71	498.93	392.2	436.13	177.35		530.51	797.51		616.79	293.17	403.92	488.54	97.31	120.74	101.93	86.1		121.32	322.35	90.59
2008-01-25	599.516	310.1	413.25	1247.78	404.51	223.54		497.15	770.47	500.02	304.36	732.25	372.41		159.24	498.44	392.05	430.1	179.16		533.42	805.17		633.08	297.77	411.35	493.5	96.6	125.68	101.23	86.88		120.61	322.1	90.85
2008-01-28	603.294	311.28	414.32	1270.04	412.3	224.55		498.68	774.55	501.95	305.42	729.23	376.53		158.59	500.67	399.4	432.11	179.87		543.08	817.87		653.44	306.98	414.65	497.77	97.18	128.84	103.35	86.92		121.29	320.22	93.12
2008-01-29	607.34	313.01	431.14	1268.09	409.66	228.49		502.25	778.98	503.69	307.6	741.76	371.9		167.11	517.5	416.95	444	186.98		541.92	820.31		640.54	303.99	413.62	502.93	97.1	128.42	102.96	87.78		123.15	323.38	96.24
2008-01-30	609.129	315.14	425.69	1262.32	407.09	228.88		506.03	783.92	504.86	308.77	742.69	376.67		166.87	507.65	409.45	435.97	184.44		539.3	818.36		625.95	296.85	411.56	506.5	97.55	130.74	105.16	89.87		124.16	322.61	96.94
2008-01-31	608.377	313.41	437.68	1266.46	408.44	228.94		502.85	781.45	500.66	307.15	731.09	378.03		171.37	521.12	422.5	438.38	197.47		540.29	829.83		630.7	296.93	413.83	506	96.46	130.11	106.39	91.36		124.34	321.76	97.45
2008-02-01	595.559	304.28	432.25	1247.93	411.82	228.91		487.56	758.38	484.98	297.41	733.64	362.39		167.5	512.9	423.32	447.93	194.52		531.85	823.73		639.86	303.99	413.21	511.07	96.98	130	107.12	91.36		124.57	320.99	97.78
2008-02-04	602.378	307.83	431.19	1242.2	421.35	229.12		493.37	767.49	490.99	301.59	733.18	368.43		167.92	514.67	420.55	433.24	193.89		529.46	819.33		660.22	313.2	421.47	526.45	97.99	128.11	109.9	92.14		123.74	320.56	98.55
2008-02-05	595.354	303.05	423.57	1215.37	424.99	229.17		484.54	753.19	481.01	297.12	720.19	371.85		165.28	505.6	416.57	428.42	185.97		518.34	798.09		680.58	322.41	420.43	525.26	96.9	124.84	109.82	91.83		124.63	322.95	97.01
2008-02-06	592.643	299.82	430.46	1234.86	429.32	228.08		477.58	744.68	475.74	293.76	718.33	374.29		166.66	520.06	422.95	429.94	187.23		526.9	808.1		700.93	331.62	414.04	523.47	97.71	127.47	110.24	92.46		123.95	322.44	95.98
2008-02-07	599.84	303.24	438.25	1243.05	435.46	229.94		483	750.74	488.36	298.14	718.38	379.65		169.44	535.65	417.37	439.1	184.71		529.81	820.03		721.29	340.83	414.49	530.14	97.83	127.09	110.77	91.91		126.08	327.82	94.88
2008-02-08	619.939	315.13	448.01	1260.99	446.56	228.8		502.96	779.51	513.99	309.22	743.53	389.17		170.29	547.34	446.07	453.04	192.66		536.97	837.36		741.65	350.04	423.69	534.71	99.29	135.52	114.16	93.89		126.16	324.57	95.14
2008-02-11	628.524	321.82	449.5	1269.68	441.55	229.46		513	792.1	528.63	314.37	767.8	400.5		169.91	551.53	455.36	449.89	193.3		539.53	855.99		726.17	342.69	422.25	531.1	97.14	135.98	115.1	94.47		128.36	324.57	95.43
2008-02-12	623.051	319.39	451.33	1249.15	431.66	229.93		508.85	785.8	530.22	312.11	760.97	396.59		167.77	560.08	460.44	450.12	195.33		530.45	846.19		690.62	326.94	419.69	530.02	97.39	134.23	115.54	96.16		128.71	323.46	96.61
2008-02-13	625.025	321.07	449.2	1249.18	432.4	226.98		511.95	789.53	541.48	314.26	758.93	394.7		170.29	552.17	454.89	448.73	189.79		529.93	852.25		683.63	322.18	420.85	534.79	97.67	139.58	117.17	97.72		128.44	320.9	94.08
2008-02-14	638.973	328.92	451.71	1249.02	445.19	227.08		523.68	808.26	557.34	320.27	771	411.09		177.64	544.94	452.64	447.13	184.75		530.27	847.46		706.36	335.07	431.58	550.07	100.61	143.47	119.52	98.47		127.79	321.07	94.3
2008-02-15	638.004	328.13	452.09	1242.16	446.12	226.8		523.13	804	558.13	318.79	777.26	405.84		178.47	548.55	445.89	442.63	181.88		527.54	840.82		707.04	332.31	435.09	552.36	100.17	144.95	117.37	99.21		127.64	320.73	94.15
2008-02-18	638.004	328.13	452.09	1242.16	446.12	226.8		523.13	804	558.13	318.79	777.26	405.84		178.47	548.55	445.89	442.63	181.88		527.54	840.82		707.04	332.31	435.09	552.36	100.17	144.95	117.37	99.21		127.64	320.73	94.15
2008-02-19	660.613	341.76	471.02	1274.14	451.5	227.03		546.42	836.94	580.62	333.23	795.82	420.78		181.7	582.22	472.44	451.79	192.31		541.34	860.01		710.77	333.15	439.63	562.88	102.16	148.53	121.49	98.51		127.44	320.56	94.63
2008-02-20	660.585	341.73	471.17	1286.02	449.83	229.27		546.42	836.17	579.88	332.35	802.32	419.89		182.33	579.17	492.09	450.15	189.44		545.99	872.41		701.27	330.01	442.52	562.58	102.83	148.42	121.26	96.5		128.47	324.06	95.43
2008-02-21	656.578	336.98	485.73	1301.43	454.65	227.34		538.36	818.38	568.26	330.01	806.5	416.33		186.34	598.59	501.54	468.57	199.24		552.63	881.83		709.41	333.61	443.76	565.66	106.66	151.79	122.45	97.6		127.7	322.53	93.86
2008-02-22	660.43	339.72	479.07	1300.54	458.93	225.88		541.54	824.77	568.43	333.07	804.41	430.42		184.72	591.65	489.69	454.92	196.33		551.82	886.13		722.31	342.29	441.69	571.02	107.87	149.89	125.07	100.63		126.76	320.73	93.12
2008-02-25	665.364	341.46	474.11	1292.25	474.61	223.92		543.84	829.96	570.36	335.17	814.39	431.59		183.46	582.29	483.69	452.43	196.09		547.57	888.77		763.02	360.71	451.6	583.32	112.14	149.68	126.3	102.28		126.93	323.63	88.72
2008-02-26	676.299	346.16	479.73	1308.04	490.91	225.2		552.89	844.26	576.29	338.83	816.01	433.19		188.26	588.1	486.84	447.45	195.82		552.46	919.97		824.09	388.33	449.12	589.28	113.09	153.05	123.45	103.38		127.23	325.94	89.09
2008-02-27	672.869	341.54	496.15	1326.97	496.03	224.22		546.09	834.47	562.4	333.71	812.53	424.2		195.57	599.87	502.81	467.69	210.78		559.5	943.99		848.18	401.53	444.17	585.71	110.89	154	126.38	107.34		127.82	322.7	89.42
2008-02-28	685.685	350.99	506.39	1338.14	488.23	224.72		562.26	856.43	567.45	342.82	823.9	442.13		198.88	605.11	510.69	498.36	219.21		563.29	962.4		790.5	376.36	459.24	600.5	112.88	153.79	129	110.05		127.47	323.38	89.82
2008-02-29	679.778	348.88	501.65	1348.98	477.18	222.51		558.15	849.19	567.07	340.89	831.09	438.52		196.4	599.51	499.89	504.79	215.23		567.65	972.41		736.9	356.1	459.44	610.02	116.48	153.89	128.46	109.07		126.34	321.93	87.92
2008-03-03	685.279	350.94	512.24	1362.4	485.22	218.45		561.49	852.34	567.52	345.01	848.49	437.59		198.17	610.57	513.09	532.09	222.16		573.01	985.35		748.09	359.4	467.7	619.16	120.75	158.11	129.03	109.03		123.98	316.21	86.23
2008-03-04	669.193	341.66	505.27	1337.86	477.15	214.33		545.43	827.49	537.17	339.06	827.84	437.92		197.12	598.52	504.69	525.91	218.3		562.59	968.75		737.91	356.1	457.79	599.8	126.44	151.16	127.11	108.09		123.98	311.26	83.37
2008-03-05	694.562	357.77	517.8	1372.96	482.98	213.25		572.84	861.62	561.17	357.43	863.11	456.08		202.52	618.08	502.14	534.74	221.14		575.51	1014.89		749.79	360.63	468.11	598.91	127.03	153.16	126.22	109.11		123.21	309.21	83.26
2008-03-06	696.519	360.61	511.17	1354.27	478.29	212.7		578.04	868.51	563.52	361.1	872.16	456.13		202.7	609.3	485.64	526.55	211.96		568.88	987.55		763.36	363.01	468.32	579.16	121.34	143.16	119.18	107.89		121.77	307	84.18
2008-03-07	692.931	359.58	510.78	1352.19	465.93	218.25		575.34	864.51	572.93	356.4	872.53	457.86		204.13	608.57	463.83	534.13	208.17		567.76	988.77		749.79	358.86	451.81	559.3	115.65	140.63	116.63	107.54		123.67	309.97	89.6
2008-03-10	703.039	366.26	496.39	1346.28	476.18	220.93		588.82	878.13	578.32	357.88	872.11	470.29		198.52	591.6	450.09	519.79	201.15		566.91	966.06		789.14	368.69	467.08	558.41	109.96	137.26	115.9	106.6		123.25	308.7	94.14
2008-03-11	708.464	368.04	489.95	1352.36	490.74	225.91		591.98	885.77	580.98	359.19	871.74	470.01		193.77	588.67	455.22	505.52	200.44		569.95	964.99		829.86	387.11	472.65	558.91	115.65	141.58	117.1	109.15		123.34	310.51	99.97
2008-03-12	715.298	370.53	499.38	1360.92	499.25	230.24		596.51	893.6	582.7	361.23	875.64	471.23		198.06	597.77	467.55	511.16	206.88		573.09	976.32		870.23	407.75	468.32	553.85	116.76	138.53	118.56	108.92		124.16	312.92	104.34
2008-03-13	718.46	373.24	498.83	1381.96	495.13	231.21		598.32	902.13	575.02	368.69	889.33	482.54		197.67	596.04	465.24	515.76	206.88		581.45	997.07		844.1	396.47	470.18	556.92	114.98	143.05	121.56	114.77		123.66	310.49	107.2
2008-03-14	712.694	371.59	497.06	1390.78	480.63	228.12		595.97	900.26	575.35	369.2	904.64	466.38		195.92	594.76	462.99	522.21	204.5		584.71	1008.54		808.48	386.8	461.71	537.07	112.83	142.53	117.21	114.06		124.19	310.41	102.84
2008-03-17	681.771	355.15	472.42	1390.98	455.97	227.52		571.25	863.49	536.95	361.6	873.09	430.61		186.86	572.93	435.1	471.46	194.79		586.34	991.21		767.77	368.38	445.2	517.22	107.14	127.26	104.74	107.23		122.65	307.08	104.34
2008-03-18	703.589	368.83	481.31	1389.99	462.98	230.59		594.65	896.17	568.45	372.18	891.65	444.99		189.82	584.84	441.69	482.78	198.06		587.33	974.61		789.82	372.37	451.81	518.91	106.74	129.26	105.93	102.28		124.78	312.29	105
2008-03-19	671.119	351.39	467.31	1305.47	437.68	227.73		561.99	855.23	547.02	357.85	876.1	426.63		185	568.11	424.75	470.01	189.36		552.92	900.63		728.75	344.74	435.29	499.06	102.48	123.68	102.39	99.49		123.98	307	104.3
2008-03-20	661.584	349.1	455.17	1260.72	415.18	230.77		558.15	852.17	554.84	352.98	845.71	427.94		180.05	558.62	406.45	457.97	178.33		538.13	822.75		670.06	316.81	418.99	479.21	101.05	125.16	100.81	90.3		126.82	310.49	105.7
2008-03-21	661.584	349.1	455.17	1260.72	415.18	230.77		558.15	852.17	554.84	352.98	845.71	427.94		180.05	558.62	406.45	457.97	178.33		538.13	822.75		670.06	316.81	418.99	479.21	101.05	125.16	100.81	90.3		126.82	310.49	105.7
2008-03-24	662.632	348.05	455.17	1261.72	427.4	229.74		552.78	848	559.15	349.05	850.81	441.19		180.05	558.62	406.45	457.97	178.33		537.49	835.45		692.11	328.01	433.23	499.06	103.94	125.47	99.15	88.96		125.66	310.07	104.85
2008-03-25	669.258	349.01	467.18	1287.7	444.12	230.85		554.75	854.13	567.31	344.92	833.87	445.31		183.75	575.7	412.56	473.71	183.02		547.1	869.14		724.34	343.51	449.74	518.91	105.48	127.79	102.16	94.19		125.37	310.07	106.47
2008-03-26	688.133	362.54	472.51	1310.32	441.74	227.59		580.4	882.64	580.88	357.76	867.05	453.46		186.1	583.14	419.05	477.24	182.94		555.54	897.61		700.93	328.17	455.93	536.77	104.99	128.84	101.89	95.17		123.51	307.34	104.05
2008-03-27	695.398	367.23	490.16	1311.57	437.43	224.47		589.61	891.74	576.71	368.9	879.81	453.55		191.55	606.6	434.42	502.86	188.83		555.43	905.76		688.04	323.87	458.62	526.95	103.73	127.68	102.08	95.52		121.23	302.39	103.2
2008-03-28	686.353	362.86	483.79	1285.11	428.76	223.36		578.87	881.36	576.33	362.84	879.12	458.84		190.46	599.09	428.42	488.4	184.46		545.24	875.98		671.08	313.81	462.75	503.13	101.99	123.47	100.42	92.81		120.82	299.91	103.2
2008-03-31	668.913	353.24	479.47	1261.46	414.71	220.36		556.72	852	557.98	352.94	886.08	472.94		188.82	598.03	417.77	476.36	182.1		536.5	845.21		630.36	296.24	468.32	475.33	98.66	123.05	98.11	91.16		119.58	299.49	99.65
2008-04-01	662.527	349.55	475.83	1217.23	413.62	219.3		553.44	850.21	560.55	349.73	849.42	455.29		186.8	594.98	415.52	469.77	182.15		516.88	824.71		607.29	291.63	482.15	480.79	100.24	121.26	99.42	89.63		119.73	300.77	97.41
2008-04-02	681.022	360.76	479.07	1234.72	424.94	218.24		574.54	880.94	589.1	358.39	845.94	460.34		185.18	609.65	429.77	453.71	184.99		524.1	838.87		635.45	302.69	491.85	493.5	99.86	123.89	99.08	87.59		117.6	298.81	97.67
2008-04-03	676.963	356.93	479.37	1248.69	427.51	223.88		569.06	870.81	578.63	354.97	874.94	440.91		183.56	609.9	443.27	464.18	182.08		529.58	853.51		635.79	305.83	495.36	499.06	100.18	124.32	101.12	88.26		119.08	304.01	102.07
2008-04-04	688.486	363.46	485.31	1255.47	434.09	226.91		582.21	891.57	585.51	363.38	879.35	436.46		186.18	618.65	440.2	467.2	185.42		531.67	866.94		661.07	315.73	493.7	507	100.83	121.79	101.58	88.92		119.43	304.44	105.92
2008-04-07	701.4	373.29	489.96	1275.24	426.59	227.56		597.29	910.4	590.99	373.6	909.23	459.27		189.15	622.9	443.54	464.68	189.45		539.59	885.76		626.9	301.58	489.29	499.65	104.6	128.65	103.28	91.21		121.43	305.46	105.66
2008-04-08	697.675	370.91	482.77	1261.17	429.34	227.23		593.25	902.83	583.96	375.37	906.87	455.58		188.54	608.76	433.68	462.4	184.37		534.47	866.62		637.42	303.85	492.43	499.61	104.38	127.37	103.37	90.45		123.32	305.72	104.52
2008-04-09	712.949	379.3	495.52	1289.19	439.72	223.56		605.4	920.94	588.97	388.01	930.12	473.11		196.01	622.17	443.22	470.24	186.17		545.82	891.72		638.95	305.33	505.92	525.34	107.97	133.87	106.28	93.98		121.75	299.49	103.46
2008-04-10	710.986	378.12	490.51	1281.12	439.88	226.51		601.11	918.18	592.26	383.14	945.85	475.91		195.01	614.41	435.97	464.83	183.96		542.5	885.07		633.49	300.52	499.36	543.68	110.21	136.51	103	97.67		124.08	306.48	102.87
2008-04-11	708.723	377.37	490.65	1272.41	433.89	227.97		601.28	921.28	594.98	383.35	927.84	467.18		195.65	615.39	444.77	456.93	181.64		539.71	868.94		617.81	296.85	493.29	535.68	110.54	136.21	102.62	100.55		125.96	306.4	104.41
2008-04-14	714.817	381.49	485.91	1275.33	437.29	229.24		609.28	930.04	597.85	384.01	933.18	474.11		192.68	608.66	437.5	463.11	180.78		540.7	873.78		617.81	293.78	499.28	551.56	110.32	136.95	102.77	100.55		126.14	307.51	105.48
2008-04-15	725.698	388.71	479.41	1279.84	442.14	233.75		620.52	947.4	610.21	392.69	953.13	482.02		189.73	599.51	425.5	462.95	180.38		542.62	876.76		617.81	291.86	511.46	554.64	112.17	140.11	105.12	101.69		126.73	312.54	108.67
2008-04-16	734.092	393.17	492.81	1303.7	444.26	233.66		627.26	957.45	622.42	393.73	957.31	493.12		194.16	620.28	429.25	477.56	184.14		552.11	900.15		637.15	300.23	509.39	540.35	109.72	140.42	105.58	103.73		126.46	312.8	108.48
2008-04-17	732.574	392.7	487.55	1297.07	442.91	234.37		627.26	955.92	625.88	391.84	950.58	491.01		193.56	612.48	420.7	468.73	181.43		548.96	899.36		629.69	297.77	509.39	542.53	107.11	140	109.28	107.66		128.35	316.21	106.98
2008-04-18	738.168	398.34	486.39	1259.49	434.43	235.37		636.63	968.43	632.68	395.71	962.18	501.22		194.53	609.72	424.45	461.52	178.89		532.84	875.83		600.51	286.42	506.09	546.7	106.15	139.89	105.85	104.67		128.2	315.1	109.03
2008-04-21	737.331	400.35	480.97	1258.24	421.05	233.52		639.21	972.09	631.34	398.7	967.05	509.13		192.19	606.28	414.7	455.69	173.96		534.23	853.22		583.21	278.74	490.2	528.24	104.37	132.53	102.89	104.87		128.88	313.82	107.02
2008-04-22	745.959	404.28	490.13	1270.5	430.05	234.47		647.1	984.51	639.33	400.44	979.81	503.93		195.05	619.43	425.2	462.93	177.92		538.66	870.31		587.62	279.97	501.75	551.66	106.36	136.32	105.28	108.05		128.85	314.33	108.04
2008-04-23	746.148	405.96	486.25	1246.15	421.8	237.63		648.36	988.6	646.19	401.65	978.89	512.5		195.73	609.65	420.25	459.74	175.54		529.23	843.55		564.21	267.84	496.59	550.07	105.41	134.21	105.01	109.19		129.86	316.98	110.61
2008-04-24	735.027	399.83	480.37	1218.07	414.52	237.04		636.08	969.7	639.16	394.47	982.6	512.36		189.76	607.59	412.6	463.22	175.54		517.82	818.75		559.12	266.77	486.69	540.35	102.63	129.37	101.35	109.94		130.6	316.3	109.99
2008-04-25	744.924	406.98	483.6	1220.12	411.32	239.49		649.57	986.3	647.1	399.72	991.42	519.76		189.26	611.24	414.1	472.91	181.88		517.99	828.03		553.35	261.4	487.72	530.82	101.65	128.95	101.12	109.51		130.71	318.69	111.97
2008-04-28	748.127	408.09	485.63	1228.56	417.97	238.71		650.83	989.62	641.79	399.27	987.01	530.43		190.19	616.95	413.42	469.45	180.68		521.37	836.08		570.65	267.61	506.5	515.14	101.89	126.95	103.58	109.94		128.97	319.97	110.65
2008-04-29	730.121	397.55	478.01	1201.79	409.86	234.02		633.73	962.98	622.89	392.65	986.08	507.63		187.15	609.3	408.77	459.09	175.62		510.48	812.5		548.6	260.32	499.07	513.55	100.46	124.95	104.2	108.99		127.85	316.64	106.39
2008-04-30	721.067	391.08	474.58	1187.31	411.33	236.06		621.83	945.36	617.28	383.53	972.16	507.68		183.49	609.97	405.92	457.49	174.71		503.67	810.2		543.51	258.48	505.47	521.69	101.27	124.32	104.31	109.03		128.2	319.03	107.75
2008-05-01	711.344	386.68	460.57	1166.79	405.31	230.38		616.68	938.72	611.31	378.64	949.19	494.47		179.19	586.33	385.38	454.36	171.4		495.4	791.26		536.05	257.71	509.6	504.61	98.53	119.47	99.54	102.79		126.73	312.12	104.27
2008-05-02	731.334	399.29	470.14	1177.64	410.2	232.45		637.51	973.28	630.05	390.9	978.89	504.59		184.29	600.05	386.65	455.08	173.85		499.53	803.95		548.94	264.39	506.5	517.92	98.98	120.95	99.65	102.95		127.76	314.42	105.51
2008-05-05	747.587	411.56	470.14	1200.24	405	232.5		657.51	1002.38	648.42	401.57	1002.09	523.36		184.29	600.05	386.65	455.08	173.85		508.91	821.78		546.56	262.78	490.4	510.57	98.59	120.84	102.12	103.34		127.88	311.26	107.35
2008-05-06	758.185	417.55	477.02	1204.83	410.6	235.01		667.76	1021.62	659.59	407.27	1018.1	522.05		187.5	608.16	381.85	462.79	178.45		511	823.24		555.05	265.23	500.52	507	100.11	124.42	102.89	107.07		127.82	313.4	109.62
2008-05-07	765.89	423.48	469.52	1196.56	411.31	237.23		676.66	1038.3	662.05	418.94	1022.6	531.51		184.26	601.19	361.77	457.28	176.48		507.71	815.18		547.92	263.32	506.09	519.7	100.13	123.47	100.96	105.34		127.91	317.35	110.4
2008-05-08	769.716	425.51	460.39	1212.18	417.15	243.18		677.73	1043.98	665.98	426.79	1048.03	529.35		181.53	591.38	346.98	439.84	173.89		514.52	823.73		557.76	266.46	520.33	520.1	100.81	120.63	103.62	106.4		129.33	327.34	112.52
2008-05-09	782.695	435.15	452.45	1218.04	417.33	246.34		690.47	1068.51	678.96	442.42	1082.09	543.54		182.37	576.62	327.65	427.52	169.01		517.19	825.68		545.89	259.55	519.5	539.16	101.81	122.21	105.16	107.66		129.86	334.23	112.8
2008-05-12	774.433	429.07	459.24	1220.78	414.16	247.51		680.29	1051.37	670.87	433.59	1088.91	533.99		185.18	587.6	335.86	425.65	170.95		517.15	841.06		546.56	258.79	507.53	533	102.18	122.63	106.7	108.05		130.86	337.68	112.16
2008-05-13	782.738	435.21	463.33	1199.98	410.95	249.7		688.31	1063.57	678.07	450.5	1110.9	541.06		186.42	585.2	346.46	433.88	182.35		508.79	821.68		539.95	256.41	501.34	547.69	100.88	117.47	105.7	103.06		133.08	341.21	112.55
2008-05-14	774.968	431.2	458.38	1194.34	403.08	250.82		680.2	1050.98	673.69	439.93	1106.03	549.58		186.09	577.4	338.17	425.85	179.52		506.99	811.18		518.41	248.96	492.26	547.69	99.59	116.32	106.05	104.05		133.2	342.06	113.58
2008-05-15	773.971	429.81	466.48	1210.96	403.05	249.5		678.78	1047.23	670.7	440.78	1107.89	541.06		190.5	589.73	340.61	421.91	182.08		514.73	814.7		523.49	252.19	494.53	534.99	99.79	115.79	105.35	103.26		133.82	339.59	112.99
2008-05-16	783.131	435.44	473.1	1237.44	405	248.04		690.78	1067.06	682.36	450.49	1112.06	527.16		192.43	599.87	350.66	423.44	185.82		526.37	828.12		526.21	253.03	487.93	547.1	102.39	117.16	106.28	105.11		133.58	338.23	111.82
2008-05-19	782.801	436.25	464.77	1245.37	403.04	245.87		694.51	1069.7	685.57	447.67	1110.9	520.27		189.45	591.15	333.86	418.48	179.79		529.93	831.44		536.73	256.95	484.42	529.23	102.18	114.32	104.12	102.55		132.01	334.13	111.6
2008-05-20	796.333	445.92	464.06	1268.89	401.61	247.59		706.89	1094.89	700.03	460.48	1141.3	539		189.55	591.93	324.56	416.85	178.65		538.31	865.48		531.98	255.03	486.89	528.63	100.7	111.89	105.35	102.24		134.29	336.26	112.11
2008-05-21	816.751	460.04	460.49	1282.12	405.59	248.86		729.86	1135.83	719.55	476.78	1165.2	551.55		190.98	585.98	321.03	404.01	173.06		543.32	881.35		527.9	254.8	501.34	535.58	101	111.58	108.16	101.57		135.12	339.76	111.64
2008-05-22	805.805	454.68	450.44	1269.65	394.81	249.53		716.92	1113.11	704.83	482.68	1185.85	553.94		189.38	577.97	300.41	376.69	165.58		537.38	880.13		505.51	245.66	491.85	525.95	99.59	109.79	103.35	101.1		135.56	340.78	111.86
2008-05-23	812.193	458.28	453.79	1281.14	397.52	252.62		724.49	1122.3	714.92	472.3	1193.97	560.96		189.76	581.94	300.23	386.32	168.73		541.8	893.07		510.6	244.9	495.15	543.13	98.48	105.37	103.2	101.22		136.12	345.73	113.14
2008-05-26	812.193	458.28	453.79	1281.14	397.52	252.62		724.49	1122.3	714.92	472.3	1193.97	560.96		189.76	581.94	300.23	386.32	168.73		541.8	893.07		510.6	244.9	495.15	543.13	98.48	105.37	103.2	101.22		136.12	345.73	113.14
2008-05-27	797.524	448.35	452.85	1252.4	396.1	251.66		706.18	1093.02	706.64	464.4	1171.93	558.06		189.36	583.21	307.01	373.33	168.71		531.44	852.78		515.01	247.12	493.7	535.09	94.27	106	101.66	101.73		136.15	346.42	111.42
2008-05-28	805.346	454.38	446.36	1242.58	397.04	252.05		718.13	1113.7	718.76	467.21	1158.47	561.62		186.99	576.55	302.85	360.4	166.25		526.9	850.34		515.01	246.66	489.16	545.01	94.61	106.42	104.43	102.99		136.8	346.84	111.53
2008-05-29	781.739	439.98	433.7	1206.56	389.23	251.19		693.96	1080.26	706.68	450.08	1142.23	537.22		181.84	561.88	291.38	355.74	155.52		513.33	806.4		504.5	243.75	480.7	525.16	93.9	104.95	102.04	107.23		136.39	344.45	111.82
2008-05-30	786.583	441.47	437.85	1221.45	397.75	254.6		697.96	1087.57	711.14	445.31	1106.03	547.94		185.02	565.21	294.86	354.06	157.07		519.04	823.49		516.71	246.2	494.74	541.34	93.54	105.47	103.12	106.95		137.06	347.61	114.53
2008-06-02	792.18	444.48	437.61	1228.46	405.94	250.57		700.21	1092.85	720.17	452.03	1110.67	560.4		184.75	565.1	300.86	355.42	154.16		522.24	825.68		530.96	252.03	508.36	542.13	93.11	108.53	105.78	109.58		134.32	344.11	111.75
2008-06-03	777.611	435.75	437.11	1213.98	396	249.86		681.3	1065.19	712.05	442.02	1100	572.2		184.45	563.93	307.01	357.08	151.68		515.54	822.02		509.24	241.9	501.96	539.75	91.36	102.21	102.04	110.25		134.41	342.15	111.86
2008-06-04	767.157	428.05	434.91	1212.88	398.84	249.16		670.28	1043.57	678.62	430.63	1066.36	579.6		181.28	562.3	298.76	364.98	155.34		514.56	827.15		510.94	242.52	507.33	551.46	91.52	100.21	102.23	109.82		134.35	343	110.43
2008-06-05	792.914	444.36	433.56	1204.96	413.84	249.86		700.37	1090.04	708.23	447.02	1072.16	586.15		182.75	557.98	288.71	365.22	152.88		509.72	838.38		532.99	250.04	531.06	576.48	91.99	100.63	104.58	109.66		133.28	344.71	110.72
2008-06-06	842.244	477.63	440.01	1235.69	423.76	247.58		759.46	1176.36	752.68	483.16	1160.37	594.95		186.64	570.57	291.02	352.42	154.15		523.4	852.09		552.5	260.52	539.4	577.23	97.05	105.28	104.99	113.17		132.6	341.98	109.32
2008-06-09	825.302	465.94	439.53	1232.83	422.54	244.53		737.2	1144.82	719.85	472.09	1169.56	591.63		186.37	568.67	292.67	352.84	155.3		522.88	842.34		539.51	255.26	547	575.68	98.77	107.45	101.66	113.01		130.74	337.8	108.01
2008-06-10	815.4	457.63	439.07	1195.57	432.05	245.88		721.47	1124.39	703.66	464.9	1171.14	584.49		186.76	560.27	294.05	375.95	151.5		507.22	815.27		555.66	262.53	562.52	572.98	101.23	111.05	105.11	112.73		131.1	340.02	108.52
2008-06-11	842.678	473.39	439.34	1211.77	455.21	247.52		750.08	1165.04	733.99	485.16	1166.82	596.09		187.25	563.9	281.58	373.1	150.54		514.03	827.02		596.37	280.91	587.29	600.3	105.12	120.32	104.37	114.89		128.56	344.2	109.11
2008-06-12	845.819	475.51	438.08	1195.56	457.25	248.31		752.93	1174.04	746.04	481.75	1156.38	603.75		186.82	557.91	274.24	393.65	146.72		507.69	809.96		588.97	276.29	596.7	600.5	109.49	121.58	105.51	117.2		128.82	346.76	108.67
2008-06-13	839.903	468.95	440.21	1197.55	470.28	250.4		742.46	1156.34	733.1	469.19	1161.95	595.94		186.5	568.18	265.84	385.62	149.08		508.33	813.62		610.35	287.95	615.69	607.84	113.05	125.58	105.35	117.6		128.94	349.06	110.21
2008-06-16	842.413	469.93	444.68	1219.43	471.45	251.99		741.75	1155.15	728.81	468.41	1177.49	610.4		188.29	577.19	270.9	384.65	147.4		516.01	846.58		606.79	287.26	616.51	604.66	117.02	129.16	106.82	119.01		129.53	353.07	109.95
2008-06-17	840.435	466.96	448.5	1218.75	478.95	253.62		737.31	1145.87	725.09	467.6	1153.6	611.25		192.17	576.19	279.11	388.51	146.64		516.36	838.92		621.71	292.56	624.56	616.58	115.18	130.84	109.16	118.85		130.33	353.58	111.67
2008-06-18	852.191	474.38	454.72	1229.04	481.65	254		751.78	1167.66	736.73	472.13	1130.63	623.47		195.64	587.46	278.37	368.91	156.15		520.2	851.85		625.61	294.86	627.66	612.6	116.75	135.68	107.32	121.68		130.54	354.61	111.56
2008-06-19	830.347	460.3	453.01	1243.07	471.86	252.85		726.73	1129.28	714.62	454.7	1138.98	608.25		194.38	594.06	270.87	355.82	151.74		526.43	858.3		609.84	288.87	612.38	604.07	113.93	133.79	107.55	122		131.25	353.07	110.65
2008-06-20	843.128	468.88	460.51	1241.82	469.38	258.53		741.86	1152.34	732.06	461.83	1148.96	613.96		198.64	601.64	281.06	358.96	153.17		526.14	854.74		600	284.27	607.22	599.11	113.99	137.68	112.98	122.74		134.17	357.85	114.94
2008-06-23	848.675	473.49	458.12	1216.57	468.45	257.1		749.42	1162.64	736.07	464.73	1158.47	623.75		198.59	599.37	279.04	350.04	150.97		516.53	825		600	280.51	609.91	596.53	112.98	135.47	112.78	122.51		133.55	357.34	113.43
2008-06-24	847.822	473.61	453.16	1220.45	466.7	255.63		750.85	1166.13	737.65	466.55	1154.29	614.57		195.96	595.69	272.89	344.42	148.76		519.1	817.33		602.54	283.88	600.21	591.96	114.58	133.79	114.25	123.61		134.05	357.25	111.31
2008-06-25	837.431	465.04	449.61	1208.1	477.69	253		737.42	1148.85	723.61	458.42	1124.13	602.4		193.24	593.49	266.29	347.63	146.56		513.68	810.89		624.43	293.09	614.65	605.46	115.37	133.16	115.79	122.62		132.96	356.31	108.52
2008-06-26	865.091	482.26	457.28	1252.97	489.63	250.55		765.32	1193.62	748.54	474.8	1168.44	620.28		195.88	602.99	270.49	349.16	155.91		532.78	840.82		639.69	298.54	634.26	619.95	116.35	136.32	118.33	124.39		131.66	354.44	106.58
2008-06-27	866.938	484	459.76	1276.81	483.47	252.4		768.44	1199.23	747.03	477.67	1180.05	617.94		197.34	608.94	268.77	351.57	151.09		542.21	864.75		618.83	290.1	633.85	619.16	115.82	134.11	117.48	124.82		131.98	358.7	106.61
2008-06-30	862.7	483.55	458.67	1271.42	469.31	248.17		767.29	1196.6	743.19	474.86	1177.26	625.2		196.64	607.81	266.82	351.57	151.17		540.46	854.98		582.7	275.13	609.08	624.91	111.87	137.89	117.98	124.94		132.16	352.99	103.97
2008-07-01	869.013	487.18	462.36	1297.84	472.21	247.46		772.61	1203.91	746.23	478.93	1191.41	632.32		199.21	615.43	263.1	345.14	150.85		549.9	893.07		586.77	274.52	604.54	639.21	108.61	144.42	119.64	128.63		132.52	352.64	103.09
2008-07-02	882.863	495.26	465.15	1301.45	481.79	249.47		786.86	1232.43	753.87	494.47	1201.39	626.88		202.06	623.47	254.14	338.64	145.85		551.06	899.66		597.29	277.74	628.28	647.15	107.13	147.16	120.1	127.57		132.49	354.95	104.56
2008-07-03	890.294	501.26	459.74	1285.46	481.45	248.68		796.28	1247.66	758.46	498.66	1223.43	635.69		200.98	618.3	239.97	333.82	139.43		543.55	896.97		602.21	280.05	625.59	647.54	107.21	146.42	116.98	123.17		131.81	354.27	104.05
2008-07-04	890.294	501.26	459.74	1285.46	481.45	248.68		796.28	1247.66	758.46	498.66	1223.43	635.69		200.98	618.3	239.97	333.82	139.43		543.55	896.97		602.21	280.05	625.59	647.54	107.21	146.42	116.98	123.17		131.81	354.27	104.05
2008-07-07	864.987	486.62	461.91	1275.68	459.15	245.76		774.8	1214.13	739.71	482.1	1184.92	607.59		208.72	601.85	242.97	334.94	143.68		540.75	875		567.26	264.01	600.83	619.75	103.53	142.32	110.36	113.12		131.16	349.15	103.13
2008-07-08	836.969	468.56	446.41	1271.69	453.18	247.51		746.34	1170.33	715.07	464.93	1142.09	579.91		198.49	586.05	243.93	329.89	138.41		538.67	876.71		567.6	264.39	581.63	607.25	102.08	144.74	109.67	114.77		132.13	353.05	103.04
2008-07-09	838.153	468.63	453.88	1282.47	451.61	252.54		747.11	1172.6	719.55	469.64	1154.76	563.7		201.49	586.3	268.5	343.69	146.54		542.94	887.45		560.31	261.7	573.58	618.16	104.58	145.89	108.28	114.96		134.16	359.69	105.62
2008-07-10	865.374	487.24	464.64	1302.38	449.83	255.11		778.57	1220.03	748.5	492.88	1186.73	578.23		208.04	587.51	298.31	351.09	156.51		551.97	894.53		555.05	260.48	566.77	630.07	104.7	143.26	108.97	114.3		134.46	363.45	106.94
2008-07-11	879.642	496.36	466.83	1331.91	454.57	254.79		797.68	1245.09	760.97	498.49	1236.24	560.69		210.04	589.66	295.31	346.41	159.28		564.11	918.94		563.7	265.39	570.49	633.65	104.71	147.26	109.55	114.38		133.85	365.53	105.48
2008-07-14	877.46	496.63	464.58	1353.98	443.51	252.53		798.97	1244.85	761.26	497.8	1223.67	564.19		209.47	590.02	295.61	332.86	157.45		572.95	939.94		555.05	261.24	547.99	618.96	102.49	143.05	110.05	114.81		133.14	363.14	103.94
2008-07-15	846.381	475.75	454.46	1357.75	438.23	254.89		763.84	1197.87	724.97	479.8	1170.77	541.62		203.59	580.87	298.91	334.46	144.35		575.8	928.37		550.3	259.09	535.19	601.89	104.88	146.63	108.36	116.42		134.49	364.76	105.88
2008-07-16	830.063	463.67	446.37	1336.55	445.55	255.72		741.64	1164.6	701.84	470.43	1155.68	537.41		197.59	577.12	295.24	327.16	140.91		566.43	918.21		565.9	264.16	543.65	614.59	105.05	145.05	108.55	118.58		134.11	362.97	108.15
2008-07-17	803.424	446.82	449.99	1345.66	429.68	252.87		713.47	1124.08	676.65	458.62	1166.13	496.54		197.82	583.28	295.46	333.1	144.39		571.15	914.79		549.28	257.41	521.16	594.74	104.03	133.79	106.01	114.93		133.58	358.53	106.91
2008-07-18	795.975	443.57	442.06	1325.63	421.05	253.02		709.58	1115.83	677.62	452.09	1129	498.13		191.82	577.61	296.29	327.07	142.76		563.75	888.67		545.55	257.18	503.2	574.89	104.21	131.47	106.08	109.94		135.26	358.7	106.54
2008-07-21	803.685	450.02	445.25	1334.6	412.16	254.75		722.46	1136.26	687.65	458.88	1129.23	495.6		192.46	580.38	308.51	329.4	145.95		567.13	899.66		536.73	252.65	486.48	557.02	103.56	131.37	105.74	110.96		135.94	360.75	107.57
2008-07-22	786.738	438.68	445.6	1312.36	408.46	253.38		703.82	1110.72	672.95	449.76	1109.51	474.9		191.81	581.08	322.61	328.6	144.77		558.16	879.15		540.63	252.95	473.48	559.4	101.82	126.42	105.85	109.27		134.23	357	108.3
2008-07-23	766.808	425.36	443.85	1276.48	404.87	253.32		682.01	1075.57	648.42	434.54	1092.34	461.23		189.93	577.61	334.01	319.85	151.22		543.14	852.44		531.47	249.27	471.83	549.48	103.76	127.26	104.7	108.17		132.66	360.07	106.91
2008-07-24	767.507	426.44	432.98	1274.33	405.95	255.16		687.77	1085.28	653.41	436.56	1084.69	439.04		186.34	565.07	327.86	300.98	145.93		542.79	844.63		534.52	250.65	473.06	545.11	105.09	128.84	104.12	107.78		132.72	361.6	108.56
2008-07-25	759.081	419.37	434.04	1280.54	412.47	253.65		675.54	1068.26	645.85	431.07	1076.8	427.29		187.55	569.32	319.31	295.72	144.87		545.47	848.39		550.3	255.49	476.57	550.47	106	130.95	105.74	110.49		132.22	358.7	108.26
2008-07-28	765.573	423.82	440.4	1282.43	410.97	252.52		683.6	1079.15	652.9	435.69	1082.13	430.52		190.39	572.44	335.21	300.82	151.28		545.99	852.78		541.31	253.11	480.5	554.24	105.08	129.68	104.2	109.78		131.25	357.68	107.57
2008-07-29	753.412	415.2	434.31	1267.93	414.05	252.85		669.68	1053.53	639.99	424.88	1059.4	427.47		186.75	567.83	343.01	289.41	147.64		539.36	848.39		537.4	253.26	490.4	552.26	105.98	134.95	105.04	111.35		133.08	360.41	105.95
2008-07-30	771.958	427.9	436.86	1251.8	417.01	254.19		694.78	1090.3	666.9	430.63	1053.6	433		186.71	574.99	328.98	300.82	146.81		531.15	852.78		534.52	251.5	496.59	557.82	105.75	141.05	105.93	110.29		134.26	362.29	106.39
2008-07-31	760.199	419.29	438.52	1267.19	415.26	256.72		680.04	1064.77	652.24	420.12	1050.35	426.96		187.88	576.83	333.56	294.31	149.35		537.2	868.65		531.81	250.12	485.04	557.42	106	146.63	107.32	112.25		136.24	362.8	109.03
2008-08-01	762.517	422.2	430.3	1258.53	410.45	259.7		685.63	1068.26	655.09	417.39	1048.49	439.6		185	565.56	319.61	293.43	144.47		534.18	855.47		538.76	252.42	466.46	541.93	102.29	148.74	107.93	117.67		139.04	367.92	109.44
2008-08-04	738.465	409.05	417.01	1243.6	391.28	259.65		665.41	1038.55	637.23	406.86	1029.23	408.56		181.57	543.73	299.66	288.85	138.53		528.59	836.91		514.84	244.36	442.1	514.14	98.36	141.26	105.39	109.31		139.19	366.89	109.91
2008-08-05	727.417	401.21	417.68	1212.35	392.68	258.15		653.13	1013.53	627.92	398.59	994.66	408.56		182.72	545.5	302.66	282.19	136.73		515.89	809.18		529.26	247.58	433.64	503.82	98.22	146.63	107.97	106.76		138.33	364.85	109.25
2008-08-06	723.009	398.8	419.11	1208.03	385.08	263.05		649.9	1005.11	626.41	393.24	978.65	410.76		183.05	545.36	310.31	285.33	138.33		514.09	805.91		519.59	244.36	419.4	485.16	98.98	149.37	106.2	108.25		138.45	370.48	112.77
2008-08-07	730.445	401.73	423.22	1199.94	400.12	260.88		657.52	1012	633.42	393.49	988.17	402.13		183.96	548.29	320	302.31	136.84		511.12	795.17		561.29	261.41	434.43	491.91	101.57	145.16	108.76	109.61		136.76	365.87	112.88
2008-08-08	704.182	386.9	409.12	1176.17	382.37	260.89		631.81	979.3	605.45	381.44	954.8	387.71		179.76	528.15	296.8	291.32	132.2		503.49	751.19		526.04	248.83	418.08	468.68	98.42	142.74	105.78	106.02		137.14	363.31	114.24
2008-08-11	702.684	385.56	405.45	1126.19	388.74	260.7		627.95	976.89	597.64	381.19	955.96	392.96		178.64	522.2	289.22	288.82	132.67		482.24	717.68		548.67	257.73	420.31	474.84	97.81	140.74	106.45	105.32		137.27	364.59	113.21
2008-08-12	696.177	381.05	394.68	1108.76	394.46	260.08		619.89	965	588.25	376.74	945.15	393.01		174.96	507.81	261.45	290.65	126.86		474.27	712.31		549.79	259.34	433.11	481.98	99.08	143.26	108.26	105.9		136.95	366.72	111.23
2008-08-13	714.132	389.62	406.09	1132.54	415.47	260.22		635.7	985.96	602.73	383.86	953.13	400.08		177.57	527.71	252.42	313.18	129.74		484.11	731.35		590.5	277.71	457.87	509.78	101.29	145.79	107.39	105.93		135.68	366.72	111.78
2008-08-14	708.976	385.57	402.3	1106.6	420.84	260.83		630.44	976.26	598	380.02	950.58	385.76		175.4	524.66	249.57	306.76	129.74		474.21	701.17		603.56	283.5	476.57	505.81	98.86	140.95	107.09	105.18		136.36	368.26	111.56
2008-08-15	699.346	381.95	401.73	1066.93	403.45	257.17		624.47	968.09	588.06	382.15	926.68	383.84		175.67	523.17	250.92	300.25	131.63		461.17	631.35		576.25	271.68	453.66	483.97	95.45	138.11	105.35	101.61		135.29	361.26	110.79
2008-08-18	698.132	378.68	399	1085.83	419.45	257.32		618.71	963.32	579.14	378.04	937.59	374.38		173.93	522.96	254.74	289.73	130.41		469.08	645.36		600.34	281.12	472.86	511.76	95.86	143.89	106.24	102.36		134.08	361.6	111.16
2008-08-19	706.207	383.68	410.51	1099.19	419.05	254.98		627.75	974.89	589.37	382.58	943.39	378.31		175.47	538.98	270.57	311.17	136.99		475.55	645.51		590.5	277.13	482.56	506.6	95.6	143.89	107.89	104.91		133.23	357.76	110.35
2008-08-20	712.754	387.16	409.03	1097.99	427.74	255.16		633.34	984.94	598.21	387.58	938.75	382.81		174.39	535.08	266.07	319.85	137.34		475.26	642.24		610.35	284.65	491.23	516.13	96.9	144	108.74	104.44		133.7	358.36	110.13
2008-08-21	743.965	405.6	428.27	1131.42	441.31	256.49		664.15	1033.79	627.37	404.1	1000.23	391.38		179.89	559.82	286.01	345.22	147.64		488.47	675.93		625.78	291.86	509.8	535.19	99.37	148.84	110.63	111.59		132.93	362.8	109.66
2008-08-22	711.399	384.57	418.15	1122.55	432.6	254.66		628.03	980.17	593.13	383.69	964.73	372.55		176.04	546	282.26	334.86	143.62		485.27	663.57		604.24	283.35	500.72	526.85	99.08	148.84	111.05	110.45		132.9	361.01	108.15
2008-08-25	711.634	385.57	418.15	1112.19	427.52	254.97		630.88	981.96	596.17	386.08	954.99	371.66		176.04	546	282.26	334.86	143.62		480.73	658.15		586.77	276.29	495.36	534.79	98.35	147.26	110.36	112.65		132.96	361.09	108.52
2008-08-26	717.939	390.89	412.46	1116.85	425.38	254.14		637.23	987.32	607.38	392.81	967.98	392.69		174.48	540.33	278.07	321.53	140.26		482.13	667.87		579.81	272.6	490.4	533.8	98.83	148.21	113.94	113.28		131.84	360.92	107.79
2008-08-27	725.681	397.08	418.64	1122.96	420.57	247.88		647.54	1000.77	619.6	398.53	973.55	403.03		174.2	545.29	308.36	336.87	144.94		485.56	662.5		560.31	264.93	492.05	535.19	100.5	143.05	114.05	116.5		130.45	354.18	103.39
2008-08-28	710.359	387.81	411.86	1128.02	413.38	245.86		633.51	982.55	608.38	388.89	965.2	376.91		171.99	536.29	305.51	328.84	140.93		487.42	669.19		550.3	260.09	485.24	525.66	98.69	139.26	113.82	112.33		130.45	354.35	100.49
2008-08-29	708.156	386.94	409.51	1125.64	409.98	246.19		632.8	981.96	606.22	387.65	963.11	371.9		170.97	534.66	296.21	324.51	141.99		486.26	669.29		543.68	257.71	482.97	525.66	99.29	134.32	112.24	113.28		131.07	355.12	100.34
2008-09-01	708.156	386.94	409.51	1125.64	409.98	246.19		632.8	981.96	606.22	387.65	963.11	371.9		170.97	534.66	296.21	324.51	141.99		486.26	669.29		543.68	257.71	482.97	525.66	99.29	134.32	112.24	113.28		131.07	355.12	100.34
2008-09-02	677.056	367.29	399.68	1090.95	399.01	247.15		601.28	934.72	580.62	373.28	914.62	339.97		169.62	516.87	285.86	311.45	139.47		471.88	641.84		520.27	249.04	469.97	515.53	99.86	133.79	111.24	104.63		131.98	354.1	101.99
2008-09-03	675.256	366.54	401.63	1086.42	395.69	245		599.31	931.32	587.65	373.91	908.82	340.11		168.35	523.67	291.26	313.74	140		470.54	632.18		525.7	251.42	464.19	496.87	99.16	131.68	110.44	105.18		130.27	352.05	100.67
2008-09-04	668.938	362.29	397.79	1080.35	395.85	245.64		591.31	917.11	582.05	367.22	906.26	342.82		168.46	514.67	283.01	307.79	141.87		467.63	631.84		527.23	251.42	466.05	490.32	97.41	133.16	113.02	104.08		130.39	352.56	101.22
2008-09-05	657.646	357.11	385.29	1074.38	383.46	245.64		582.21	899.4	570.51	362.25	888.17	348.77		166.55	491.21	269.85	298.01	136.87		467.4	601.81		509.92	244.05	452.84	467.29	93.68	132	109.86	103.53		130.74	351.36	101.81
2008-09-08	659.79	358.52	387.97	1071.7	383.15	245.51		583.11	896.7	580.3	366.41	892.99	355.83		166.83	494.71	276.81	302.07	138.53		467.22	589.11		504.66	240.91	453.25	473.25	93.34	133.64	110.13	101.26		131.26	353	100.56
2008-09-09	644.935	349.27	380.36	1055.97	379.85	242.93		566.15	872.87	557.11	356.15	875.22	358.69		164.07	485.62	264.72	296.53	134.6		461.11	572.02		495.67	236.99	449.54	476.82	91.46	134.74	107.89	100.63		130.13	352.35	97.68
2008-09-10	639.876	346.29	382.84	1013.17	377.24	241.62		562.34	864.44	554.16	353.8	858.42	354.12		165.78	486.27	269.19	296.58	137.23		443.93	531.74		492.45	234.54	443.14	467.69	91.12	138.78	108.43	101.89		128.49	349.74	97.82
2008-09-11	634.638	342.53	386.13	989.75	376.23	242.96		553.1	853.86	556.64	355.39	863.99	350.29		165.63	492.61	277.78	296.69	140.81		434.04	515.38		492.79	234.61	440.25	466.9	90.87	139.75	106.62	99.76		128.26	351.57	98.7
2008-09-12	640.323	344.3	397.02	1014.72	384.83	241.96		554.92	858.3	553.31	358.4	871	357.76		168.71	506.3	290.59	308.85	148.11		445.1	527.1		488.04	233.15	465.02	477.22	91.8	148	107.2	100.55		128.5	354.18	95.76
2008-09-15	615.374	327.29	382.21	1044.78	383.36	245.5		524.44	814.81	514.93	340.87	832.25	358.46		162.4	492.77	277.09	290.38	138.37		458.2	543.7		493.3	234.38	463.98	468.09	88.4	146.11	107.09	102.4		128.62	359.47	97.6
2008-09-16	590.938	312.97	376.93	1031.46	366.58	243.73		498.85	770.81	484.85	332.06	814.85	353.92		160.05	488.8	270.87	278.97	137.29		454.41	513.52		468.19	225.48	439.42	446.25	86.24	144.21	102.73	100.94		127.11	357.08	96.94
2008-09-17	619.137	331.17	370.95	1125.88	378.3	242.87		531.4	817.28	507.83	344.69	815.31	383.7		158	480.5	266.37	272.71	135.06		495.17	570.07		492.45	233.77	457.38	452.21	87.39	146.63	102.35	100.04		125.07	355.12	97.45
2008-09-18	617.588	332.02	369.97	1190.89	364.83	237.61		534.58	820.51	515.67	340.34	833.41	371.1		157.59	479.58	270.12	268.29	134.67		522.24	620.12		470.06	225.4	435.29	443.08	86.45	141.68	100.46	104.32		122.65	347.18	95.4
2008-09-19	640.448	346.02	381.84	1150.08	375.04	241.18		563.14	857.79	540.4	354.3	839.44	367.45		160.1	501.7	284.44	271.55	139.63		503.44	609.13		487.19	232.23	447.68	453.99	88.96	143.58	102.5	105.66		124.39	352.39	96.86
2008-09-22	672.868	366.03	389.8	1212	387.67	243.76		599.42	910.38	568.35	372.04	892.58	371.9		160.83	515.24	297.79	279.86	144.37		529.23	656.74		500.59	237.61	461.09	478.41	91.62	150.11	105.2	107.07		125.78	354.61	98.77
2008-09-23	660.85	358.61	379.59	1188.12	387.23	241.88		584.29	883.15	548.98	365.95	894.66	381.31		158.38	495.46	299.21	275.23	138.84		518.86	643.07		509.24	239.91	462.54	471.26	88.65	146.74	103.89	106.13		125.16	353.07	97.23
2008-09-24	657.07	356.3	377.76	1195.09	384.55	243.22		579.47	879.15	545.98	367.62	908.82	370.26		157.9	490.53	298.46	275.12	140.4		521.08	656.25		495.5	233	464.81	471.26	87.29	148.42	104.47	108.29		126.93	355.63	97.12
2008-09-25	665.422	362.32	378.88	1178	385.89	240.64		592.02	898.3	562.31	370.21	893.5	371.34		158.35	492.38	301.46	273.11	141.18		513.51	648.19		499.58	234.92	460.89	469.68	87.73	153.16	105.97	107.62		125.66	350.26	96.97
2008-09-26	657.022	357.99	372.87	1187.85	377.32	240.61		585.83	890.13	555.43	366.46	890.25	357.15		156.98	481.5	293.14	271.75	138.74		517.29	659.33		485.84	228.93	448.3	462.13	85.91	152.42	103.31	107.74		124.72	350.85	96.86
2008-09-29	606.661	326.65	358.29	1190.67	356.03	234.7		528.17	811.66	501.57	338.66	851.74	338.09		153.83	457.11	272.74	262.03	132.54		520.73	635.99		453.27	216.42	423.53	434.34	81.64	146.21	100.31	100.43		121.18	340.87	95.4
2008-09-30	622.237	339.29	354.36	1167.64	349.65	234.78		551.57	847.32	522	351.55	845.71	348.25		152.86	451.37	273.27	252.96	131.67		512.81	599.36		461.41	218.57	402.48	414.89	81.46	143.79	100.46	100.47		122.53	342.58	94.15
2008-10-01	613.209	333.49	347.8	1179.86	348.46	233.59		540.01	823.4	501.25	345.75	845.24	361.83		152.01	436.84	259.54	254.48	130.77		516.59	623.53		454.45	216.12	399.59	418.06	83.01	146.63	99.42	98.63		122.39	342.92	92.35
2008-10-02	585.714	318.63	331.33	1113.48	331.27	227.81		515.02	781.36	478.95	329.06	823.9	350.27		144.87	414.66	252.79	244.12	123.9		491.56	542.97		431.55	205.3	374.82	398.61	83.15	137.68	96.61	96.27		118.84	334.73	90.04
2008-10-03	583.44	316.95	337.77	1101.98	329.32	226.88		514.52	779.49	473.28	323.29	812.06	344.51		147.33	426.71	256.99	241.71	125.41		485.1	552.98		434.44	205.83	374.82	393.85	81.69	132.74	93.99	96.98		119.08	333.7	89.27
2008-10-06	547.024	295.71	318.98	1141.26	307.66	220.81		481.26	724	437.34	300.46	764.5	320.02		141.52	395.09	244.02	227.98	121.48		504.31	551.02		403.9	192.86	350.05	366.05	77.42	124.11	88.18	94.27		115.53	323.46	87.73
2008-10-07	554.067	300.04	322.88	1161.09	308.27	223.12		492.11	733.45	438.79	305.02	753.22	320.04		144.33	400.25	243.42	226.65	121.37		513.51	555.66		409.33	194.63	344.27	368.83	76.21	126.63	87.95	95.13		116.3	324.57	90.08
2008-10-08	550.019	297.39	307.08	1194.02	312.82	223.34		486.36	734.25	432.77	304.41	728.68	321.88		142	371.7	235.43	210.46	111.81		527.77	574.8		412.55	195.86	352.94	385.15	76.24	125.16	88.22	91.99		115.97	324.06	90.78
2008-10-09	544.119	292.59	313.91	1170.92	315.12	221.58		474.67	722.01	432.42	296.07	729.65	328.85		145.26	376.86	249.15	213.82	117.06		516.13	579.83		410.35	195.86	361.82	392.77	74.62	125.26	88.29	91.52		115.83	321.84	89.64
2008-10-10	500.052	266.49	291.64	1126.5	295.69	215.29		427.12	657.6	386.69	271.65	678.38	318.93		139.56	339.71	220.77	194.21	113.29		500.12	517.58		382.36	185.73	337.05	364.98	70.35	118.21	88.83	88.14		112.29	311.6	87.81
2008-10-13	520.437	278.8	303.79	1108.38	303.7	219.42		447.66	688.77	408.03	287.77	696.98	329.06		141.82	362.7	234.42	204.29	115.37		490.51	526.85		399.32	192.56	339.73	374.59	71.46	123.16	90.6	89.43		114.38	317.41	89.6
2008-10-14	509.385	271.05	309.63	1107.18	299.57	219.4		432.7	664.85	398.09	277.9	695.82	330.04		143.82	375.88	245.67	204.13	109.82		488.76	540.04		388.8	188.18	339.53	361.79	71.39	123.26	91.61	90.61		115	318.6	88.72
2008-10-15	485.684	258.11	290.11	1098.73	286.41	212.85		410.39	632.51	374.07	269.25	658.24	322.08		136.7	348.88	226.77	189.68	102.26		488.47	497.07		377.1	181.12	320.33	346.4	67.64	117.68	87.22	86.45		112.97	309.98	85.17
2008-10-16	464.11	244.05	278.7	1052.42	286.42	210.86		385.07	591.74	341.45	256.35	627.84	326.43		137.59	329.77	203.41	171.69	91.49		468.39	470.46		376.76	180.51	317.44	349.48	70.53	117.47	86.98	83.42		114.15	309.98	82.09
2008-10-17	474.738	249.71	285.12	1029.56	295.83	213.98		395.32	605.87	350.37	261.95	632.48	331.3		138.77	341.12	215.37	172.01	95.41		458.6	455.81		384.22	183.42	332.71	360	74.8	121.89	89.03	83.35		115.83	315.87	82.56
2008-10-20	483.667	256.28	277.63	1035.49	298.58	213.24		407.71	626.04	360.45	270.82	642.46	327.32		134	334.28	211.92	167.91	93.11		459.94	473.14		382.36	182.89	345.51	373.5	69.81	121.05	88.18	81.89		115.71	314.25	82.49
2008-10-21	473.253	250.35	268.59	1012.5	292.98	216.41		395.59	605.62	350.64	266.88	638.75	331.87		130.56	318.33	204.42	170.56	90.17		447.14	491.94		372.52	178.66	339.32	363.37	72	118.32	87.99	80.01		117.1	317.32	84.73
2008-10-22	445.216	234.07	253.92	967.61	278.62	214.59		365.83	561.28	325.9	249.72	616.47	326.67		126.08	294.16	188.68	159.32	88.32		428.04	461.91		351.31	168.69	317.85	343.32	71.74	115.37	86.72	78.4		116.42	313.57	84.54
2008-10-23	447.275	235.85	251.43	943.34	280.64	211.46		371.81	572.43	329.3	249.66	619.95	309.91		126.21	286.43	192.88	148.85	93.14		416.1	463.87		354.88	169.76	322.19	352.75	69.83	114.11	84.79	78.16		113.5	306.74	84.95
2008-10-24	427.961	223.82	243.47	960.25	273.44	208.08		351.58	541.62	307.91	239.26	585.15	302.56		123.89	267.15	190.18	159.29	90.39		425.19	453.86		350.3	167.92	307.74	344.22	65.78	113.26	83.67	77.65		109.98	298.81	85.79
2008-10-27	427.163	220.94	255.49	974.49	280.61	210.24		346.49	537.79	303.04	235.4	583.76	296.84		128	284.91	193.78	176.91	91.83		432.52	448.97		359.29	173.29	318.06	356.33	67.02	115.37	82.98	76.83		111.87	302.99	85.86
2008-10-28	425.42	219.29	264.91	968	278.99	209.71		343.8	529.11	299.37	234.82	576.8	300.4		132.55	292.74	220.32	190.72	89.19		431.12	429.2		348.77	169.84	322.6	352.56	66.41	117.26	82.94	77.22		111.16	303.33	85.13
2008-10-29	454.274	234.79	285.54	993.27	299.68	212.63		369.94	571.32	319.87	245.94	609.05	317.35		135.24	329.74	237.12	217.54	97.91		438.98	478.76		380.83	183.58	347.37	375.98	66.7	127.26	86.41	83.94		113.29	310.58	84.43
2008-10-30	440.802	228.22	264.33	974.47	291.65	211.92		361.5	556.77	307.33	242.85	580.97	301.1		129.36	297.56	227.52	189.68	89.9		429.96	477.78		365.05	176.06	338.08	374.39	64.16	124.74	85.48	81.85		114.88	312.12	82.12
2008-10-31	449.461	235.2	260.63	949.6	289.6	212.6		371.64	571.49	317.72	253.12	587.93	317.59		128.1	290.61	225.72	192.81	87.06		418.14	475.1		363.87	175.9	331.48	370.42	63.02	126.53	87.02	80.64		115.83	316.38	80.36
2008-11-03	434.733	223.68	260.98	960.11	294.75	213.33		350.27	532.08	289.39	240.81	595.82	320.16		128.45	289.94	224.52	190.21	90.53		423.15	476.07		381.34	183.5	332.71	372.21	63.57	128.21	86.52	77.34		117.16	318.52	79.78
2008-11-04	467.257	244.56	272.43	1000.14	302.3	214.37		386.55	583.83	325.54	262.52	625.75	338		132.22	304.93	230.6	205.5	95.98		440.91	494.63		388.46	186.95	340.97	380.74	65.91	133.79	89.87	78.52		118.49	320.31	79.81
2008-11-05	442.513	229.78	263.52	985.14	287.89	215.14		357.89	543.23	302.53	249.54	603.48	339.4		131.01	288.38	226.25	195.84	91.23		432.23	510.5		364.55	177.05	322.19	358.91	63.05	133.05	89.64	77.49		119.05	321.76	79.89
2008-11-06	418.947	215.35	250.79	969.32	279.75	213.7		333.06	506.47	283.76	235.9	571.69	326.76		127.62	269.28	218.3	181.45	84.72		426.29	490.97		354.54	172.83	312.07	359.7	61.16	124.95	85.48	75.14		116.92	318.43	80.4
2008-11-07	420.387	216.46	243.66	971.52	282.04	215.38		335.45	509.51	288.09	240.95	579.12	318.34		122.87	265.6	203.1	174.79	84.52		427.72	486.85		356.37	175.38	312.98	365.66	60.87	126.42	87.09	76.17		117.22	317.24	83.33
2008-11-10	431.369	223.02	248.69	989.18	286.31	217.08		343.93	526.42	293.89	244.89	586.13	342.56		124.61	273.81	201.6	180.41	85.8		435.13	499.88		358.47	174.77	322.56	376.38	60.68	126.32	88.32	76.44		116.8	318.26	85.2
2008-11-11	414.862	212.47	239.63	969.38	283.72	216.87		328.09	501.04	282.27	236.17	566.4	318.04		122.53	257.07	191.24	170.95	86.57		427.31	479.9		363.49	177.82	317.65	363.67	58.25	124.21	88.63	76.53		114.83	315.08	87.29
2008-11-12	400.997	202.68	238.74	949.4	284.02	217.32		311.61	477.41	270.95	225.38	549	305.69		121.33	255.92	194.32	167.93	89.98		418.99	464.41		372.79	180.29	316.12	355.33	58.75	122.21	88.93	75.57		113.67	312.24	89.85
2008-11-13	410.279	208.44	243.94	927.37	287.28	219.75		323.69	496.34	283.74	230.57	538.51	303.26		122.42	259.53	200.23	183.41	94.58		411.27	431.05		379.13	182.04	324.87	354.94	59.56	120.21	88.53	76.51		113.85	313.05	92.68
2008-11-14	405.223	203.71	246.15	979.15	291.68	217.34		315.69	478.81	270.51	225.77	541.76	302.84		121.85	270.13	201.09	176.19	94.07		433.34	465.23		389.82	186.49	327.76	355.73	60.49	122.63	88.91	77.22		112.55	309.47	91.77
2008-11-17	395.989	198.28	238.16	976.85	289.53	214.12		304.12	461.45	255.74	219.7	543.85	310.94		119.31	258.43	189.8	170.48	91.59		432.93	457.27		375.91	178.05	332.71	359.9	59.22	123.58	88.33	77.65		110.93	303.84	91
2008-11-18	391.575	195.35	243.07	966.75	287.14	211.63		300.12	456.94	248.57	215.56	523.2	309.11		120.99	264.74	194.23	172.06	96.2		427.11	467.72		372.86	176.52	327.35	358.11	59.53	122.21	88.26	80.36		107.8	298.98	91.22
2008-11-19	388.781	194.33	234.74	968.08	286.27	208.58		296.5	455.23	242.87	215.41	515.55	318.99		118.42	253.47	183.5	164.03	92.57		428.8	455.96		370.82	175.9	326.32	356.13	59.45	122.84	87.83	81.38		106.14	290.61	92.24
2008-11-20	366.386	179.99	226.19	981	276.95	212.38		270.85	423.74	220.87	204.82	498.61	299		112.55	245.82	177.13	159.27	92.51		436.31	441.85		360.31	172.68	313.73	339.85	56.79	121.16	85.75	78.91		106.02	295.31	94.85
2008-11-21	368.388	182.38	225.9	1036.72	268.83	210.24		273.65	433.19	231.66	207.51	489.79	304.48		110.34	250.42	176.98	160.04	92.26		461.34	464.11		351.48	168.38	292.47	333.5	59.48	118.74	85.29	80.32		105.61	291.81	94
2008-11-24	393.935	197.02	235.81	1078.15	283.79	214.37		298.7	473.53	248.4	218.13	519.95	319.65		113.43	265.45	182.23	170.85	95.61		477.64	506.74		377.78	179.28	306.3	350.97	63.74	123.37	87.83	81.93		107.97	298.98	94.96
2008-11-25	376.615	184.92	234.78	1077.62	282.49	213.83		278.25	445.36	237.44	207.3	500.46	299		114	261.55	177.58	168.03	97.93		477.7	503.17		375.06	177.97	305.88	350.57	62.25	122.21	88.1	84.17		107.97	298.04	94.74
2008-11-26	394.271	197.05	236	1066.25	284.77	216.43		298.37	476.34	255.04	213.94	512.3	322.03		113.36	265.88	176.98	169.65	98.79		472.34	501.42		375.91	176.82	306.3	351.76	66.23	124.32	89.56	87.23		108.92	300.85	96.46
2008-11-27	394.271	197.05	236	1066.25	284.77	216.43		298.37	476.34	255.04	213.94	512.3	322.03		113.36	265.88	176.98	169.65	98.79		472.34	501.42		375.91	176.82	306.3	351.76	66.23	124.32	89.56	87.23		108.92	300.85	96.46
2008-11-28	390.646	194.76	228.95	1075.15	285.65	216.93		298.31	473.02	256.91	209.75	494.2	304.8		111.5	256.52	164.83	163.24	94.86		476.83	499.51		380.83	178.51	301.96	350.57	68.17	125.26	89.41	90.1		108.33	299.15	98.29
2008-12-01	365.791	180	224.69	1016.87	273.13	211.94		270.09	425.96	236.01	196.15	475.87	309.2		109.06	254.32	164.53	156.75	91.27		452.26	458.01		358.27	170.07	287.93	335.88	66.92	122.63	87.45	85		105.88	292.58	95.84
2008-12-02	354.7	172.54	221.3	1026.77	271.59	210.83		257.37	405.45	224.78	192.28	461.48	300.78		106.85	251.73	162.43	151.93	91.55		456.04	469.48		358.61	170.38	287.51	328.34	65.92	122.32	86.18	85.23		105.14	289.93	96.02
2008-12-03	351.541	171.7	211.84	1011.17	269.12	208.27		256.44	406.81	221.21	192.37	452.9	297.17		101.46	243.83	144.43	147	89.34		448.59	468.26		352.67	167.61	287.51	329.53	66.31	117.47	85.68	85.74		104.37	286.95	94.41
2008-12-04	334.17	161.74	206.22	1004.54	257.03	206.03		239.34	380	205.92	183.28	454.52	281.72		99.55	231.32	145.48	147.71	89.58		445.68	464.84		329.77	157.48	275.75	321.98	62.04	113.68	81.75	88.3		104.08	283.53	93.34
2008-12-05	317.996	152.91	194.39	987.76	246.85	203.9		225.99	362.21	193.41	174.01	417.49	269.08		93.61	215.68	144.52	144.66	83.69		437.94	460.45		322.65	154.49	255.31	311.36	58.86	111.26	79.48	84.09		102.04	277.99	94.15
2008-12-08	336.12	162.89	203.75	1013.17	259.57	205.83		245.37	397.69	209.04	182.52	428.58	261.47		95.46	234.61	150.94	149.09	86.14		447.89	487.06		332.82	158.71	272.45	326.55	63.09	118.42	84.33	89.91		103.38	282.17	94.04
2008-12-09	330.778	159.56	200.69	1017.94	257.97	204.97		239.09	387.1	205.7	176.77	427.56	262.7		95.15	226.47	144.85	150.42	87.27		450.75	480.96		332.15	158.1	270.59	324.03	61.11	118.11	84.6	88.65		101.93	280.8	94.04
2008-12-10	340.235	164.13	205.86	1062.63	266.82	206.22		249.48	398.84	214.67	173.56	417.68	268.47		96.22	233.94	148.15	164.98	86.46		470.89	498.05		345.72	163.09	282.35	331	62.14	122.32	85.52	93.56		102.74	286.01	92.57
2008-12-11	363.32	179.54	210.23	1086.02	271.18	205.54		278.64	444.17	239.92	186.98	445.24	264.91		98.73	235.04	152.68	178.19	86.65		481.25	509.03		344.36	163.93	290.2	341.64	63.26	125.16	86.79	94.27		103.16	286.09	91.47
2008-12-12	356.561	174.94	201.85	1076.95	275.14	203.78		269.21	437.19	238.67	184.53	435.5	258.4		94.72	224.73	152.46	170.63	83.36		477.7	499.51		348.09	165.23	308.36	339.95	61.8	122.53	86.37	94.11		102.13	282.59	91.33
2008-12-15	352.132	171.32	200.65	1099.65	276.46	205.87		260.17	420.68	230	180.6	458.93	265.71		94.29	223.77	153.47	163.72	84.46		487.02	518.55		352.84	166.69	309.8	337.27	62.83	121.26	85.14	100.55		103.87	286.01	91.77
2008-12-16	351.475	169.46	195.84	1107.9	285.43	210.69		255.95	416.09	229.32	180.14	443.16	270.67		92.76	217	147.96	155.21	85.11		490.63	522.7		369.13	173.45	325.28	342.63	62.81	122.84	85.56	100.9		107.41	296.25	91.58
2008-12-17	345.383	164.19	197.17	1145.23	288.25	211.48		244.49	406.81	222.48	177.92	443.16	265.38		95.31	213.53	147.36	156.96	86.08		505.65	557.62		378.29	177.51	321.57	345.01	65.4	123.47	86.48	102.75		109.83	296.5	91.84
2008-12-18	333.824	156.09	192.31	1133.06	291.08	209.37		228.38	389.96	212.69	169.48	429.7	262.71		94.23	203.61	138.36	156.48	86.47		501.05	542.97		387.79	181.27	321.57	347.2	64.43	124.53	86.64	104.95		108.42	292.49	91.62
2008-12-19	333.707	156.82	195.75	1102.79	285.17	210.41		232.16	393.87	214.16	172.02	420.88	252.08		95.63	207.19	127.52	164.93	90.84		487.54	529.78		382.19	178.97	314.34	346.4	64.36	115.26	85.44	101.92		110.13	296.16	90.48
2008-12-22	324.226	149.48	199.48	1114.65	286.88	208.75		218.73	373.87	197.14	165.4	416.47	249.56		98.2	209.17	136.18	164.85	92.38		493.25	530.27		386.09	180.89	315.17	353.55	65.3	114.21	83.44	100.63		109.78	294.37	89.31
2008-12-23	322.262	147.71	195.68	1098.36	291.44	210.16		213.64	364.43	191.05	163.37	395.59	270.72		98.36	202.68	130.33	156.01	90.62		487.95	500.98		390.33	182.35	325.9	359.3	65.48	114.21	82.75	104.12		110.31	296.76	89.75
2008-12-24	308.582	137.36	193.48	1111.06	294.56	212.01		193.74	333.36	177.29	148.3	382.13	277.13		96.87	200.91	130.63	154.01	89.97		493.71	505.37		395.08	184.19	328.59	364.86	65.96	116	83.21	103.14		111.7	301.45	89.24
2008-12-25	308.582	137.36	193.48	1111.06	294.56	212.01		193.74	333.36	177.29	148.3	382.13	277.13		96.87	200.91	130.63	154.01	89.97		493.71	505.37		395.08	184.19	328.59	364.86	65.96	116	83.21	103.14		111.7	301.45	89.24
2008-12-26	318.006	143.12	193.48	1140.53	302.17	206.18		206.68	348.94	187.54	154	379.58	272.12		96.87	200.91	130.63	154.01	89.97		507.22	514.16		406.62	189.18	340.35	379.75	65.71	115.58	83.48	103.14		108.39	293.86	86.45
2008-12-29	327.163	150.41	193.8	1147.96	296.62	206.8		219.34	367.66	195.08	158.95	384.22	284.86		95.02	205.02	139.48	155.13	88.68		509.61	527.83		401.7	187.57	324.87	375.38	65.81	117.05	82.13	100.2		109.69	294.2	86.74
2008-12-30	324.846	147.97	195.62	1143.11	300.79	207.23		213.91	365.28	198.12	158.62	392.11	274.32		94.04	205.73	144.43	171.35	89.76		506.52	536.13		410.35	190.87	327.14	378.36	68.26	118.84	82.83	99.33		110.84	293.17	87.59
[truncated: 1,827 more rows]

## Sheet: Share price indices
Share Price Indices
(Thomson Reuters Datastream indices - USD )
	World					Asia					South East Asia
[truncated: 3,654 more rows]

## Sheet: Commodity price movements
Commodity Price Movements
[truncated: 3,661 more rows]

[truncated: 3 more sheets: Share market price movements, Tail commodities, Tail shares]
