# Supplementary material for: A dataset on tail risk of commodities markets
Source: Data Brief. 2017 Sep 11;15:58–62. doi: 10.1016/j.dib.2017.09.005 (PMC5612784; doi:10.1016/j.dib.2017.09.005)
Supplement: Supplementary file 3 — Supplementary material [file mmc3.zip › mmc2.txt]

mode quiet
vector(2610) mean_return
vector(2610) stdev_return
vector(2610) condsd_return
vector(2610) nvar_return
vector(2610) gvar_return
for !i = 1 to 2610
smpl 1/01/2004 +!i 1/01/2004+(519+!i)
mean_return(!i) = @mean(return)
stdev_return(!i) = @stdev(return)
equation eq1.arch(1,1,b, tdist) return c
eq1.makegarch condvariance_return
condsd_return(!i) = @sqrt(condvariance_return(!i+519))
next
nvar_return = mean_return+@qnorm(0.05)*stdev_return
gvar_return = mean_return+@qtdist(0.05,7)*condsd_return
smpl 1/02/2004+519 12/31/2015

mtos(nvar_return, nvars_return)
mtos(gvar_return, gvars_return)
