# Supplementary material for: A dataset on tail risk of commodities markets
Source: Data Brief. 2017 Sep 11;15:58–62. doi: 10.1016/j.dib.2017.09.005 (PMC5612784; doi:10.1016/j.dib.2017.09.005)
Supplement: Supplementary file 4 — Supplementary material [file mmc4.zip]

Archive with 1 entries (1 files):
- mmc3.txt
