# Supplementary material for: A dataset on tail risk of commodities markets
Source: Data Brief. 2017 Sep 11;15:58–62. doi: 10.1016/j.dib.2017.09.005 (PMC5612784; doi:10.1016/j.dib.2017.09.005)
Supplement: Supplementary file 4 — Supplementary material [file mmc4.zip › mmc3.txt]

best_order <-c(0,0)
	best_aic <- Inf
	for (p in 0:5) {
  		for (q in 0:5) {
    			fit = arma("your_data", order = c(p,q))
			fit_aic=summary(fit)$aic
			if (fit_aic<best_aic) {
      				best_aic=fit_aic
      				best_order = c (p,q)
			}
  		}
	}
	print(c(best_order, best_aic))
